# Supplementary material for: Integration of MRI radiomics features and clinical data for predicting neurological recovery after thoracic spinal stenosis surgery: a machine learning model
Source: Front Med (Lausanne). 2025 Oct 22;12:1633633. doi: 10.3389/fmed.2025.1633633 (PMC12586105; doi:10.3389/fmed.2025.1633633)
Supplement: Supplementary file 1 [file Supplementary_file_1.zip]

Archive with 8 entries (8 files):
- Supplementary1.Radiomics features.CSV
- __MACOSX/._Supplementary1.Radiomics features.CSV
- Supplementary3 Clinical.ipynb
- __MACOSX/._Supplementary3 Clinical.ipynb
- Supplementary4.Nomogram.ipynb
- __MACOSX/._Supplementary4.Nomogram.ipynb
- Supplmentary2 Radiomics.ipynb
- __MACOSX/._Supplmentary2 Radiomics.ipynb
