# Supplementary material for: Integration of MRI radiomics features and clinical data for predicting neurological recovery after thoracic spinal stenosis surgery: a machine learning model
Source: Front Med (Lausanne). 2025 Oct 22;12:1633633. doi: 10.3389/fmed.2025.1633633 (PMC12586105; doi:10.3389/fmed.2025.1633633)
Supplement: Supplementary file 1 [file Supplementary_file_1.zip › Supplementary1.Radiomics features.CSV]

ID	log_sigma_2_0_mm_3D_firstorder_10Percentile	log_sigma_2_0_mm_3D_firstorder_90Percentile	log_sigma_2_0_mm_3D_firstorder_Energy	log_sigma_2_0_mm_3D_firstorder_Entropy	log_sigma_2_0_mm_3D_firstorder_InterquartileRange	log_sigma_2_0_mm_3D_firstorder_Kurtosis	log_sigma_2_0_mm_3D_firstorder_Maximum	log_sigma_2_0_mm_3D_firstorder_Mean	log_sigma_2_0_mm_3D_firstorder_MeanAbsoluteDeviation	log_sigma_2_0_mm_3D_firstorder_Median	log_sigma_2_0_mm_3D_firstorder_Minimum	log_sigma_2_0_mm_3D_firstorder_Range	log_sigma_2_0_mm_3D_firstorder_RobustMeanAbsoluteDeviation	log_sigma_2_0_mm_3D_firstorder_RootMeanSquared	log_sigma_2_0_mm_3D_firstorder_Skewness	log_sigma_2_0_mm_3D_firstorder_TotalEnergy	log_sigma_2_0_mm_3D_firstorder_Uniformity	log_sigma_2_0_mm_3D_firstorder_Variance	log_sigma_2_0_mm_3D_glcm_Autocorrelation	log_sigma_2_0_mm_3D_glcm_ClusterProminence	log_sigma_2_0_mm_3D_glcm_ClusterShade	log_sigma_2_0_mm_3D_glcm_ClusterTendency	log_sigma_2_0_mm_3D_glcm_Contrast	log_sigma_2_0_mm_3D_glcm_Correlation	log_sigma_2_0_mm_3D_glcm_DifferenceAverage	log_sigma_2_0_mm_3D_glcm_DifferenceEntropy	log_sigma_2_0_mm_3D_glcm_DifferenceVariance	log_sigma_2_0_mm_3D_glcm_Id	log_sigma_2_0_mm_3D_glcm_Idm	log_sigma_2_0_mm_3D_glcm_Idmn	log_sigma_2_0_mm_3D_glcm_Idn	log_sigma_2_0_mm_3D_glcm_Imc1	log_sigma_2_0_mm_3D_glcm_Imc2	log_sigma_2_0_mm_3D_glcm_InverseVariance	log_sigma_2_0_mm_3D_glcm_JointAverage	log_sigma_2_0_mm_3D_glcm_JointEnergy	log_sigma_2_0_mm_3D_glcm_JointEntropy	log_sigma_2_0_mm_3D_glcm_MaximumProbability	log_sigma_2_0_mm_3D_glcm_SumEntropy	log_sigma_2_0_mm_3D_glcm_SumSquares	log_sigma_2_0_mm_3D_gldm_DependenceEntropy	log_sigma_2_0_mm_3D_gldm_DependenceNonUniformity	log_sigma_2_0_mm_3D_gldm_DependenceNonUniformityNormalized	log_sigma_2_0_mm_3D_gldm_DependenceVariance	log_sigma_2_0_mm_3D_gldm_GrayLevelNonUniformity	log_sigma_2_0_mm_3D_gldm_GrayLevelVariance	log_sigma_2_0_mm_3D_gldm_HighGrayLevelEmphasis	log_sigma_2_0_mm_3D_gldm_LargeDependenceEmphasis	log_sigma_2_0_mm_3D_gldm_LargeDependenceHighGrayLevelEmphasis
1.nii.gz	-33.25369567871094	30.29521751403809	1555340.1931290189	3.1751231351134575	28.37083911895752	2.1532127989055834	47.70083236694336	1.4628508792204016	20.704797418059773	2.613100051879883	-42.127113342285156	89.82794570922852	14.822990535984378	302.4741304571759	-0.03774802516584369	85256818.99116586	0.12110726643598618	610.7491355975666	36.74583333333333	314.81776168091176	-8.307005698005698	11.128760683760683	13.444871794871792	-0.08908525069743625	2.9967948717948723	2.252158393801849	4.21483070348455	0.3357139041514042	0.24556532550650198	0.8976316424274287	0.788367366513577	-0.6392475683389058	0.9901839544644251	0.3500604631809989	6.1083333333333325	0.05350098619329391	4.2996222944669285	0.07964743589743589	2.699108480136928	6.143408119658121	3.337175341123073	10.882352941176471	0.6401384083044983	0.17993079584775087	2.0588235294117645	6.242214532871973	37.470588235294116	1.7058823529411764	68.88235294117646
10.nii.gz	-100.0308609008789	65.94902038574219	1030874.3073021108	3.095795255000931	101.66176080703735	2.0783658475684654	75.41309356689453	-1.9023788625543767	58.626391828552755	19.10395622253418	-135.9434814453125	211.35657501220703	47.470098589673455	306.13043971218167	-0.7009893147452301	40599508.18527986	0.12396694214876033	4853.654390569653	248.85	32748.265844035737	-921.8958671875005	113.28595486111111	69.08124999999998	0.22245750046883073	6.406249999999999	2.3771299407490836	24.396788194444444	0.24798058099988246	0.16187535531021263	0.8951339659074666	0.799507377469542	-0.7874893312550952	0.9942721990180747	0.20092923991522246	15.403125	0.08576388888888892	3.581296607415747	0.103125	2.539629940749083	45.591801215277776	3.0957952550009304	7.7272727272727275	0.7024793388429752	0.1487603305785124	1.3636363636363635	50.01652892561983	253.72727272727272	1.5454545454545454	494.27272727272725
100.nii.gz	-44.84868240356445	0.7514471411705017	882509.1420239146	2.3685225277282047	38.436754420399666	2.1866133571189845	31.513917922973633	-17.82286094806411	21.820308822738237	-9.29227352142334	-52.25576400756836	83.76968193054199	17.545522368984457	283.245659843811	0.3008495471620624	43357126.349906996	0.2231404958677686	604.1660168203044	16.196428571428573	230.19598195003624	0.013605442176895188	9.003543083900226	13.101190476190474	-0.24566191082641747	2.946428571428571	2.0056825209131883	3.6157879818594107	0.38382936507936505	0.293986253545077	0.8968490053054352	0.7929615027829313	-0.5856831576282903	0.9526116799291492	0.23668733465608466	4.133928571428571	0.11536281179138322	3.219968235198901	0.15476190476190477	1.8834841577406833	5.526183390022675	2.9139770731827497	4.818181818181818	0.4380165289256198	0.3801652892561983	2.4545454545454546	6.743801652892563	29.09090909090909	3.3636363636363638	82.0
101.nii.gz	-46.471614837646484	-6.545500755310059	821916.5071095257	2.3685225277282043	21.42218589782715	1.9836249747757202	-2.111846685409546	-27.101782603697345	13.353280504872977	-22.390653610229492	-54.11375427246094	52.00190758705139	10.517723036401065	273.3490121886347	-0.1264971584043293	40380247.808080226	0.2231404958677686	246.24540642267587	14.423809523809524	55.314798883928546	0.6832767857142882	4.911874999999999	5.629761904761905	-0.036788828707809584	1.9952380952380953	1.8734682616445222	1.4689569160997733	0.40466765873015875	0.32477321697909933	0.8828888644769792	0.7686708281797567	-0.5853561371131364	0.9656044198580752	0.45013161375661376	3.81875	0.10758485685941044	3.308244954497728	0.14925595238095238	2.057947335450111	2.6354092261904762	2.7321588913645676	5.909090909090909	0.5371900826446281	0.23140495867768596	2.4545454545454546	2.3801652892561984	16.272727272727273	2.090909090909091	44.63636363636363
102.nii.gz	-42.83640670776367	14.207892417907715	5305438.575485731	2.9782537580790067	32.123614728450775	2.2385476733529974	32.41972732543945	-17.29737399383025	18.621917597846878	-23.69964027404785	-52.489112854003906	84.90884017944336	13.91527037657577	283.5232494204047	0.38136957636973634	42443508.603885844	0.15059687786960513	464.6582111207041	21.812256077256077	337.38542854358855	17.780215966828823	11.169809977695666	7.587478909978911	0.20673857004497626	2.1089285714285713	2.291212461565033	2.2884288347565134	0.4640119001369002	0.3913712091945124	0.9366376407622999	0.8426168823819702	-0.3367464132235484	0.9167005613619584	0.335575371442931	4.571310217560217	0.048281025682770824	4.747146140371902	0.11458430458430459	3.34530459781756	4.689322221918644	4.756219119227325	9.030303030303031	0.13682277318640956	5.415977961432507	9.93939393939394	4.759412304866851	27.393939393939394	22.151515151515152	355.3939393939394
103.nii.gz	-42.83640670776367	14.207892417907715	5305438.575485731	2.9782537580790067	32.123614728450775	2.2385476733529974	32.41972732543945	-17.29737399383025	18.621917597846878	-23.69964027404785	-52.489112854003906	84.90884017944336	13.91527037657577	283.5232494204047	0.38136957636973634	42443508.603885844	0.15059687786960513	464.6582111207041	21.812256077256077	337.38542854358855	17.780215966828823	11.169809977695666	7.587478909978911	0.20673857004497626	2.1089285714285713	2.291212461565033	2.2884288347565134	0.4640119001369002	0.3913712091945124	0.9366376407622999	0.8426168823819702	-0.3367464132235484	0.9167005613619584	0.335575371442931	4.571310217560217	0.048281025682770824	4.747146140371902	0.11458430458430459	3.34530459781756	4.689322221918644	4.756219119227325	9.030303030303031	0.13682277318640956	5.415977961432507	9.93939393939394	4.759412304866851	27.393939393939394	22.151515151515152	355.3939393939394
104.nii.gz	-65.78980712890625	27.166125679016123	14328275.10883991	3.748463739888288	60.28113555908203	2.4641972480850063	56.44731140136719	-15.471495179266766	30.905560665266695	-11.128044605255127	-103.44236755371094	159.88967895507812	22.600008790851316	286.9606395858041	-0.4953803912384964	114626200.87071928	0.08554630730611705	1389.9386159717133	110.0013480485032	3254.201558909821	-108.76140146667966	34.92583543616173	17.779784114353074	0.3103575856572824	3.2625652604100877	2.9921407712351713	6.307630638959845	0.3729484131394735	0.2881654472682289	0.9475455841039964	0.8525601486152057	-0.24103076228158218	0.8970754752253369	0.26195379093687987	10.280597922192747	0.014934652582081239	6.424981004215173	0.04227453580901857	4.299476493302287	13.1764048876287	5.761331714858503	30.563218390804597	0.17565068040692297	4.580657946888625	14.885057471264368	14.084588452899988	113.2816091954023	16.471264367816094	2396.2241379310344
105.nii.gz	-66.19018936157227	40.67973518371582	13634989.299420614	3.785985063514191	68.57826375961304	1.8282552301714352	63.51887512207031	-7.156429981574034	35.67493259350302	3.2726356983184814	-91.57866668701172	155.09754180908203	28.698326192214754	295.6412988071669	-0.2954330119168247	109079914.39536491	0.07979947403024326	1646.421059251796	118.69821708038904	4459.702383134622	-134.46513969183	44.544645138964334	17.197664600356905	0.4311672214790432	3.1321218993843427	2.9524424250753065	6.535944929007426	0.38931073390213833	0.30792940637532396	0.9493816810915491	0.8585963849949791	-0.3228495526346944	0.9445290905169532	0.2780984462409436	10.572598637745696	0.018124250136662114	6.1484533927447576	0.0425686421840268	4.278004837336651	15.43557743483031	5.886722232094733	24.41025641025641	0.1564760026298488	3.4401709401709404	12.448717948717949	16.391970742932283	111.9551282051282	16.884615384615383	2347.8141025641025
106.nii.gz	-35.57928619384765	23.971879577636717	15898422.769419082	2.951944321178119	20.60893201828003	3.5020624441419703	41.45415115356445	0.6877335568836757	15.721666233381931	4.949008464813232	-65.01435852050781	106.46850967407227	9.592374279264474	301.4102355776363	-0.8024355369250001	127187382.15535265	0.16323265306122448	435.0169993907163	63.39693833943833	327.11038015148984	-20.732496616529122	9.111054646892661	4.484004229897088	0.32957795861825157	1.6093325920111634	2.206959193543719	1.758566886132069	0.5067592955985813	0.4474870300777702	0.9715968622020204	0.8901572176347465	-0.18057247417233296	0.7688416410851288	0.43251191899480584	7.887920700331415	0.04308008470207737	5.0557239944586705	0.09782149398220827	3.392399735549343	3.398764719197437	5.445924148426519	20.97714285714286	0.11986938775510204	7.36	28.565714285714286	4.3035428571428564	61.457142857142856	28.52	1919.1028571428571
11.nii.gz	-11.57715377807617	48.983924865722656	897299.7042228894	2.1971597234241473	43.81568622589111	2.586304392448737	49.554832458496094	14.40219603644477	24.37014803474332	9.006542205810547	-45.891387939453125	95.44622039794922	18.21095369300064	315.753016036073	-0.5601660173013073	47338077.15564319	0.2345679012345679	851.2262633375553	50.44047619047618	198.48582174419516	-8.57076803935859	8.590242346938776	16.300595238095237	-0.4160661571643305	3.532738095238095	1.2235179344285199	2.564165249433106	0.32514880952380953	0.21332473420888054	0.8713982715724279	0.7557059168901274	-0.728970949841943	0.9642475390596613	0.09342289462081127	7.227678571428571	0.20145975056689341	2.467126974742307	0.27976190476190477	1.5385555461708798	6.222709396258503	2.5032583347756434	4.555555555555555	0.5061728395061729	0.32098765432098764	2.111111111111111	8.172839506172838	54.111111111111114	3.888888888888889	250.33333333333334
12.nii.gz	-85.12425842285155	41.75713729858398	1242041.7297132083	3.3232314287976177	86.6780309677124	4.981273402454459	54.788055419921875	-20.73840847412745	54.169517132971016	-0.6880455613136292	-221.2657012939453	276.0537567138672	30.641347535385577	287.75472538410304	-1.4990580548992471	66059677.83317742	0.11111111111111113	4815.7454793172665	496.8527146464646	48727.44591957737	-1565.097597084314	104.04299503877155	54.666287878787884	0.38207206841194175	5.741287878787878	2.625059152166493	17.41863578971534	0.25803842240729497	0.16323309980730444	0.9443205801865993	0.848847060498825	-0.6962630064894271	0.9934845475736115	0.1745681124470323	22.0052398989899	0.06008602438526682	4.096407037327596	0.07863005050505051	2.9162454526824693	39.67732072938985	3.506890595608515	9.933333333333334	0.6622222222222223	0.3288888888888889	1.6666666666666667	49.30666666666666	507.26666666666665	1.9333333333333333	1001.0
13.nii.gz	-179.01504516601562	-12.038508415222168	595016.7467141242	2.732158891364568	51.65453338623047	3.557487010597613	-1.2690688371658325	-78.08406328071247	51.03217472517786	-61.04444885253906	-243.3211669921875	242.05209815502167	32.20308748881022	232.57779670352423	-1.219612406792976	17273346.77981601	0.15702479338842976	4845.748549467008	365.8202380952381	22156.557221273153	-668.1892521325987	73.45907596371882	51.88214285714285	0.2052540283564931	5.398809523809524	2.324802004596818	15.388803854875283	0.28280489827509947	0.19170860850814703	0.9349705273289937	0.8400282075643208	-0.6697195580032189	0.9803143952909656	0.17552181134858832	18.91845238095238	0.10535714285714286	3.3248020045968163	0.1261904761904762	2.408135337930151	31.33530470521542	2.7321588913645676	5.909090909090909	0.5371900826446281	0.23140495867768596	1.7272727272727273	47.32231404958677	358.3636363636364	2.090909090909091	890.7272727272727
14.nii.gz	-0.08377247452735884	110.23463287353518	1420401.8994552258	3.4182958340544856	44.29583355784416	3.140799100078158	128.08975219726562	40.31656864782175	37.82483264307181	35.395254135131836	-70.23419952392578	198.3239517211914	17.580875143408775	344.0448007957716	-0.2290087809587976	97922477.90580189	0.09722222222222224	2551.4580583745865	195.59027777777777	3866.2401218213718	-32.61610377014722	35.791618441358025	65.64236111111111	-0.2981562793764266	6.802083333333332	2.4389934034388356	17.676649305555557	0.18627808341350005	0.08772554448020166	0.8870808420016226	0.7732331284328351	-0.8429700901264794	0.9979032828659584	0.1318303787293969	14.237847222222221	0.07426697530864199	3.779406945165595	0.08506944444444443	2.4737156256610575	25.35849488811728	3.4182958340544856	12.0	1.0	0.0	1.1666666666666667	26.576388888888886	184.91666666666666	1.0	184.91666666666666
15.nii.gz	-52.08500061035156	24.67873878479004	1281122.6087141728	3.3735572622751824	49.750271797180176	1.905823169431493	42.4976692199707	-9.388463815053305	26.810032293531627	-4.326214790344238	-61.62534713745117	104.12301635742188	19.42082949709301	292.2467688688417	-0.13957070353583356	56761764.97265485	0.10222222222222223	953.1089505036085	57.511904761904766	1519.9637809594656	-70.70271891618746	24.86499964569161	13.617559523809522	0.309322062054111	3.0848214285714284	2.561738488766531	3.599941539115646	0.3377108134920635	0.23471855218178744	0.9213159663756556	0.8094360424669192	-0.738673563912763	0.9951581720639819	0.2306769504676871	7.383184523809524	0.06489601048752835	4.010281736647065	0.10342261904761904	2.9314126890280203	9.620639792375282	3.373557262275182	7.8	0.52	0.24	1.5333333333333334	9.58222222222222	52.266666666666666	2.2	144.26666666666668
16.nii.gz	-36.40215797424317	-14.718167781829836	599696.3150623294	2.1556390622295645	10.980936527252197	2.4098604238296186	-9.701380729675293	-26.380221962928772	7.835010975599289	-28.069162368774414	-43.314735412597656	33.61335468292236	4.858659532335069	273.79196369285785	0.048145306650822235	27976264.09278156	0.25	94.25644973504446	7.249999999999999	15.173032407407407	1.814814814814816	2.784722222222222	1.9583333333333333	0.1679278821736922	1.2083333333333333	1.1053885422075331	0.45138888888888884	0.5104166666666666	0.4708333333333333	0.9320519321787069	0.8157242063492064	-0.7127595206916196	0.9668310016355677	0.6504629629629629	2.645833333333333	0.1701388888888889	2.626629167387821	0.20833333333333331	1.386842188131011	1.1857638888888888	2.4999999999999982	4.0	0.5	0.25	2.0	1.359375	9.625	2.5	19.375
17.nii.gz	-55.542931365966794	6.398111951351168	895922.533800839	2.918295834054487	36.03702959418297	3.4910741215215664	12.892760276794434	-28.508500705162685	23.717491815487545	-27.095391273498535	-103.57994842529297	116.4727087020874	13.115021750330925	273.24020778441434	-0.8698318236810051	44965817.584076315	0.1388888888888889	952.576960711257	77.7	332.47297910879615	-11.49846527777778	12.278541666666667	7.676388888888888	0.22668341250348373	2.3125	1.5521570935388813	2.160763888888889	0.3757275132275132	0.2876518316959493	0.9589755216789243	0.8569523737857717	-0.7336356654100377	0.9832683385121197	0.3973858024691358	8.74375	0.13051697530864198	3.088648343707149	0.15694444444444444	2.033092788151595	4.988732638888889	2.918295834054487	6.666666666666667	0.5555555555555556	0.2222222222222222	1.6666666666666667	9.743055555555554	83.41666666666667	2.0	165.41666666666666
18.nii.gz	-8.268048906326293	42.447160720825195	794213.4527274653	2.499999999999998	36.758564472198486	1.4981208462255242	44.15845489501953	14.383095920085907	18.83865648508072	9.151390314102173	-13.88095474243164	58.03940963745117	15.444973707199097	315.08202359216426	0.2176955359339914	36156271.73827054	0.1875	439.9505906352254	13.583333333333332	76.49074074074072	2.3703703703703733	4.972222222222222	14.0	-0.4762247982196831	3.333333333333333	1.3349625007211552	1.9444444444444444	0.2938492063492063	0.1858872447107741	0.8010614471665412	0.6975653975653975	-0.837139216341878	0.9889805833410745	0.23540509259259257	3.958333333333333	0.14930555555555555	2.793295834054487	0.16666666666666666	1.501629167387822	4.743055555555555	2.4999999999999982	5.0	0.625	0.1875	1.5	5.0	21.0	1.75	24.0
19.nii.gz	-60.70472679138184	-21.005700445175176	674436.849179191	2.5219280948873606	28.497500896453857	2.0665736574303106	-7.248134136199951	-40.912897443771364	15.352944993972779	-41.72168731689453	-65.7957534790039	58.547619342803955	11.872728824615479	259.6992200949381	0.30981396010358914	44127122.00695887	0.18000000000000005	317.5582069373628	8.81547619047619	66.45104721930579	0.40795152386352296	6.098178854875283	5.919642857142858	0.06168037084839263	1.7767857142857142	1.2171269747423081	2.5417729591836737	0.4794642857142857	0.4368338239661768	0.9141383244499035	0.8218279983904984	-0.7925385801359602	0.9791210981629408	0.5825297619047619	2.938988095238095	0.17823483560090703	2.6222961713511674	0.2232142857142857	1.6578359034167587	3.004455428004535	2.52192809488736	5.2	0.52	0.24	1.8	3.44	15.0	2.8	33.0
2.nii.gz	-32.01096115112305	19.800856781005862	805233.2107247214	2.5032583347756434	19.429696083068848	3.3754014157166488	26.172863006591797	-1.8496863842010498	17.86770052380032	3.222980499267578	-56.4191780090332	82.592041015625	10.63212048277563	299.1159586969429	-1.1167055072862035	22551616.670147546	0.18518518518518517	576.7472379920061	44.4047619047619	220.86692149755297	-21.254008746355655	8.144770408163266	4.720238095238096	0.340856945002904	1.7380952380952381	1.2949465058570913	0.7896116780045351	0.4648809523809523	0.3914969834087481	0.9496457045630364	0.849654512154512	-0.7519262913697398	0.976740931336774	0.40695188492063494	6.5892857142857135	0.1687925170068027	2.776650784266116	0.181547619047619	1.8599841175994507	3.21625212585034	2.503258334775644	5.0	0.5555555555555556	0.2222222222222222	1.6666666666666667	5.28395061728395	44.0	3.0	143.33333333333334
20.nii.gz	-30.00750503540039	-1.3809742927551258	747536.2637521692	1.8799649487271093	12.171873807907104	3.6583380454653556	3.6810097694396973	-12.155316405826145	11.27631374641701	-5.931195259094238	-45.69484329223633	49.375853061676025	6.36055494814503	288.2005983015166	-1.3006008379325043	21904708.287933607	0.3580246913580247	205.02298792207282	20.1125	52.181734664351836	-8.979456018518515	4.039930555555555	4.2375	-0.005862212295166591	1.4708333333333332	1.5952690029786507	1.925763888888889	0.5611111111111111	0.5093495475113122	0.9130476977608125	0.8302489177489177	-0.517310041578664	0.8846460006164927	0.3822951388888889	4.489583333333333	0.18104166666666666	2.7286023363119827	0.3	1.893389315568795	2.069357638888889	2.641604167868591	3.0	0.3333333333333333	1.7777777777777777	3.2222222222222223	2.0	20.77777777777778	7.222222222222222	176.33333333333334
21.nii.gz	-109.33217697143554	-6.699170494079555	1128259.0156863718	3.1916116417513747	63.63826322555542	2.4211716609440352	38.74641799926758	-53.77835665808784	37.42061755097942	-43.52194404602051	-127.18024444580078	165.92666244506836	26.876451570160533	250.3618509817753	0.22769876405095243	64925305.762541994	0.13580246913580252	2055.958777028856	70.99345238095239	3576.992311262066	-26.102806129197724	37.59889314058957	28.058928571428574	0.1330738157073908	4.142261904761905	2.484388886592896	9.613689058956917	0.3218591742252457	0.23613351324506276	0.9226260495446338	0.8223312021745947	-0.6276105595861405	0.9889212745000155	0.24520014551336095	8.276488095238095	0.0580201247165533	4.203091022185983	0.08869047619047618	3.153645970018948	16.41445542800453	3.392147223664531	8.777777777777779	0.4876543209876543	0.3580246913580247	2.4444444444444446	18.888888888888886	82.88888888888889	2.4444444444444446	175.88888888888889
22.nii.gz	-58.32281646728516	44.202746582031246	13980363.81323787	3.911525501736534	55.33052921295166	2.585215613523613	91.51791381835938	-6.989680124074221	31.992061991561208	-5.787164926528931	-91.72825622558594	183.2461700439453	23.117158065579133	295.5964712792368	0.02803413537707483	111842910.50590296	0.07765625000000001	1522.22627894434	118.75382607554971	4477.39782753293	-28.177473405108575	39.82881789450119	24.244444367187562	0.2493256231435369	3.7392042986983087	3.1395932273870395	8.877819899555835	0.3462579807629791	0.25851520755773094	0.9490190106468298	0.85637039368458	-0.35609419278797094	0.9644854021681699	0.24506203394567988	10.710352897113617	0.015224984173836635	6.392445794634302	0.044352535446068826	4.395768560979331	16.018315565422192	5.584507645886041	31.5125	0.196953125	2.6110937499999998	12.425	15.310898437499999	111.71875	10.6625	1221.30625
23.nii.gz	14.060165214538575	70.12092971801758	931920.9775011828	2.7499999999999973	32.45163631439209	2.069929394652366	83.01300048828125	40.4732780456543	20.351901054382324	34.807146072387695	6.260951995849609	76.75204849243164	13.881226857503256	341.3064930347031	0.36335477375284264	68586005.27550407	0.15625	568.0691244944293	23.5125	229.8175578125	-11.432062500000011	10.506875	15.6375	-0.20710170290098942	3.5125	1.5583015548366228	2.724375	0.2634672619047619	0.1464285495903143	0.854894583628982	0.7341884677822178	-0.8716596817101454	0.9942121298086792	0.21962620464852606	4.95625	0.13437500000000002	2.9554820237218378	0.15	1.8304820237218393	6.53609375	2.7499999999999973	8.0	1.0	0.0	1.25	6.25	26.5	1.0	26.5
24.nii.gz	-45.74553108215332	37.943836164474504	993095.0790032124	2.522055208874198	30.67474353313446	2.6871432044518606	50.129600524902344	-14.051092863082886	25.464227279027302	-18.169349431991577	-53.47511672973633	103.60471725463867	14.104633212089539	287.6767687010331	0.8473953228152881	62001604.453696355	0.20833333333333334	991.1457574704533	31.067460317460316	1408.7015788174674	83.55982075369828	23.86337868480725	14.706349206349206	0.22441558313215645	3.206349206349206	2.2114469556172867	3.0413202317964223	0.35363992819349965	0.25787706905353963	0.9141104792938213	0.8047765968735672	-0.5426411837725846	0.9602356342640741	0.2130874433106576	5.363095238095238	0.09174225245653816	3.576526320696649	0.15079365079365079	2.560653304823635	9.642431972789117	3.0849625007211534	4.666666666666667	0.3888888888888889	0.5555555555555556	2.5	10.520833333333332	38.083333333333336	3.3333333333333335	108.58333333333333
25.nii.gz	-70.62276763916016	13.564650535583496	1278411.5876225687	3.26393342948563	46.35984230041504	2.149288878117984	27.51326560974121	-27.547357201576233	24.95386022679946	-22.976726531982422	-82.39771270751953	109.91097831726074	17.120902047354797	274.2274268282751	-0.09578217840727808	68668683.81968543	0.12110726643598617	970.2390570114999	40.08111888111888	1114.977958218245	-2.9594605005732815	23.53790515428627	18.059965034965032	0.14427262210914882	3.5082167832167834	2.497843616798166	5.032040808841509	0.30684134047770417	0.20883548705431684	0.9027655126066887	0.7910741340053785	-0.6397015301523868	0.9901550051692204	0.27094250491571925	6.220367132867133	0.05110500513472542	4.349118951386946	0.07832167832167833	3.1720210492890457	10.399467547312826	3.4992275471326884	10.882352941176471	0.6401384083044983	0.17993079584775087	2.0588235294117645	9.826989619377162	55.588235294117645	1.7058823529411764	78.52941176470588
26.nii.gz	-58.61405258178711	37.947491073608404	2824012.826406013	3.5306390622295614	59.077898025512695	3.135988548922319	59.00630569458008	-6.3865795359015465	37.147348744794726	9.968425273895264	-122.2490005493164	181.25530624389648	23.57272109058168	297.0696901826033	-0.9407209811449567	138167206.15599895	0.1015625	2041.5601485604484	183.88168896321068	8113.860343453116	-349.10767569323764	50.55840724636904	15.473139632107019	0.5221926687744451	2.91189381270903	2.6382611602879016	6.482395287454837	0.38947735788768395	0.3178131197757136	0.9627350031997564	0.878425470668791	-0.5297594154522458	0.9854072001833588	0.3883925283849199	13.230995680044593	0.039025491535329575	4.957930457044124	0.09395903010033445	3.6219203026067857	16.50788671961902	4.101409765557386	13.6875	0.427734375	0.796875	3.25	20.21484375	184.375	3.4375	670.4375
27.nii.gz	-58.20890312194824	20.92149505615235	1381806.1761677503	3.169925001442309	33.879154443740845	2.2206629181324877	29.117307662963867	-24.386567221747505	23.493458736090012	-29.85332679748535	-68.11197662353516	97.22928428649902	16.890784750179368	277.06860122918516	0.47135020411848394	93175422.81226382	0.12345679012345678	804.2454592849117	25.640151515151516	480.87930543501614	17.262191446141806	13.541726354453628	12.469696969696972	0.007363568529773518	2.9060606060606062	2.4315297052209526	3.632029384756658	0.3513708513708514	0.2616714657891129	0.9017021798413423	0.7929798736616918	-0.5842875261781593	0.9850195773532386	0.3261534617003367	5.034848484848485	0.05193755739210286	4.335405330427461	0.07575757575757576	2.947066296300498	6.502855831037649	3.392147223664531	9.11111111111111	0.5061728395061729	0.24691358024691357	2.2222222222222223	7.385802469135802	32.94444444444444	2.3333333333333335	82.94444444444444
28.nii.gz	-46.330229949951175	4.536925935745243	709626.4493824928	2.7254805569978653	43.83059647679329	1.620321458944467	19.67943000793457	-20.221439351638157	21.653538182929708	-18.473905563354492	-52.25580978393555	71.93523979187012	17.72434134507666	280.79776221459	0.14645392447485844	34863506.973482296	0.16049382716049382	571.3402662523454	16.037499999999998	330.7769869212964	23.268851851851853	10.538472222222222	12.15	-0.043461846797599596	2.908333333333333	1.7202690029786507	2.9018055555555553	0.3484126984126984	0.263310505075211	0.8606516843485716	0.756484903984904	-0.7405805583702385	0.9834237000741033	0.3584583333333333	4.029166666666667	0.11614583333333335	3.1642226489021263	0.13958333333333334	1.8767226489021285	5.672118055555556	2.7254805569978657	5.888888888888889	0.654320987654321	0.1728395061728395	1.4444444444444444	5.580246913580248	25.333333333333332	1.6666666666666667	28.0
29.nii.gz	-0.290568083524704	7.9232635498046875	1016005.1569905209	0.684038435639041	5.549474537372589	2.534836230726399	8.606709480285645	3.8893061469901693	3.3356393620002365	3.0342321395874023	-4.560276985168457	13.166986465454102	2.6599703512074035	303.9146346936199	-0.6190510015576262	52750005.325307	0.7024793388429753	15.394790457321271	3.2770833333333336	0.27849791304976856	-0.17435445601851848	0.29664930555555563	0.3145833333333333	-0.02756410256410252	0.3145833333333333	0.8509403665408551	0.20289930555555555	0.8427083333333334	0.8427083333333334	0.9370833333333334	0.8951388888888889	-0.1431387019349454	0.40543816988956266	0.3145833333333333	1.8114583333333334	0.491484375	1.2949521201890724	0.6541666666666667	0.9803687868557391	0.15280815972222223	2.6635327548042524	2.272727272727273	0.2066115702479339	2.6280991735537187	7.7272727272727275	0.1487603305785124	3.4545454545454546	19.363636363636363	75.27272727272727
3.nii.gz	-111.65199279785156	-1.7703422546386598	591163.7099544988	3.169925001442309	43.72124481201172	3.1787294506865695	52.85908126831055	-50.0214171939426	41.462096697018474	-49.282352447509766	-164.59361267089844	217.45269393920898	22.271184181680486	256.2905707621936	-0.28287034851598897	37620895.9133079	0.1111111111111111	3195.5647998860773	181.325	3283.9113078125006	154.20543749999996	34.806875000000005	36.112500000000004	-0.1974908111702917	5.2625	1.4359640474436803	8.211875000000001	0.21121031746031746	0.11217423573557003	0.9398348214293636	0.8221049798469153	-0.8879407551861325	0.979016797810823	0.19511888882086914	13.45625	0.20625000000000004	2.6609640474436786	0.20625	1.6609640474436802	17.72984375	3.169925001442309	9.0	1.0	0.0	1.0	31.80246913580247	189.44444444444446	1.0	189.44444444444446
30.nii.gz	-48.852621459960936	48.42881622314453	1736080.7474789955	3.0708470936225147	69.2959794998169	1.5761902457368697	49.55869674682617	0.10886861148633455	32.04329976348665	-2.9274704456329346	-53.01987838745117	102.57857513427734	27.24007048500909	302.27912749633765	0.042663597700050473	78928739.22886388	0.1412742382271468	1307.337900680752	42.490367965367966	1891.573641087614	-71.90498971016737	30.292584284402466	24.196645021645022	0.09322916116092839	3.877922077922078	2.6370623799177224	6.952942036318659	0.35862448893698895	0.27534321532384654	0.8597737099716041	0.7700584212516848	-0.5914266962281732	0.9842678245898384	0.207154899214175	6.3962121212121215	0.06222762176495944	4.178207548377042	0.10963203463203464	3.0047739579599106	13.622307326511871	3.260828171224452	6.7894736842105265	0.3573407202216066	0.5540166204986149	2.6842105263157894	12.45983379501385	54.36842105263158	3.9473684210526314	212.05263157894737
31.nii.gz	-2.4690740585327147	19.6196834564209	855128.096777007	1.8910611120726515	14.749791264533997	2.795577596471045	29.457143783569336	8.082012136777243	7.980366212350351	5.736388206481934	-2.774904251098633	32.23204803466797	5.441235099520002	308.24378821838894	0.8237571323239391	24487863.817282367	0.2839506172839506	99.70677297763781	5.029166666666667	10.385250810185187	0.80314351851852	2.2393055555555557	2.5083333333333333	-0.006999846087809583	1.3083333333333333	1.050131138242072	0.3343055555555556	0.5145833333333334	0.4658333333333333	0.8815686274509804	0.7747619047619047	-0.698435486342687	0.9504383487386073	0.5534722222222221	2.2541666666666664	0.19819444444444445	2.460055982235461	0.2583333333333333	1.4545421800169118	1.186909722222222	2.5032583347756434	4.555555555555555	0.5061728395061729	0.24691358024691357	2.5555555555555554	0.9876543209876543	5.444444444444445	2.3333333333333335	8.777777777777779
32.nii.gz	-24.65703792572021	27.20359573364258	1632667.7111143593	2.732463724724131	23.855779886245728	4.755769806322205	32.62828826904297	0.029711610741085477	18.226972824261516	1.2717494368553162	-74.68199920654297	107.31028747558594	10.76687906834544	301.17065217012015	-1.3737688245571267	73675836.97249205	0.1728395061728395	685.9338793510425	76.39166666666665	258.52610833333324	-20.445499999999967	8.355833333333331	13.516666666666667	-0.21687190064269202	2.6125	2.0944444082674405	6.371041666666667	0.4102430555555556	0.34154613117045796	0.9320578366928284	0.8422309431605771	-0.5193419191819628	0.9557824322081079	0.4255925937963952	8.8125	0.0813888888888889	3.836809482646385	0.134375	2.4950613576103313	5.468125	3.4613201402110048	7.777777777777778	0.43209876543209874	0.4691358024691358	3.111111111111111	7.138888888888888	79.38888888888889	2.888888888888889	224.94444444444446
33.nii.gz	-40.45665817260742	86.22693328857422	1627412.9129358726	3.5068905956085157	50.471455574035645	2.4345719905425933	100.66806030273438	25.82418327331543	37.98505818684895	35.02951431274414	-74.17060852050781	174.8386688232422	23.606043791967974	329.3845688488227	-0.4360426553770193	32548258.25871745	0.09333333333333334	2332.795790001804	141.32291666666666	5196.308277159775	-106.09412508573365	45.41415895061728	35.38888888888889	0.10511996062692444	4.458333333333333	2.255632426440423	14.79861111111111	0.3295446145629969	0.2646389476664823	0.9230530857952276	0.8310052227743382	-0.7578975258242423	0.9963191172305952	0.35924606742291826	11.774305555555555	0.05924479166666667	4.115805208874193	0.08159722222222222	2.973444097763086	20.200761959876544	3.506890595608515	7.8	0.52	0.24	1.4	24.64888888888889	148.6	2.2	322.2
34.nii.gz	-53.741051483154294	-3.7267099976539644	1450201.9826932794	2.7947885411048032	28.253768920898438	2.749033433122399	25.800403594970703	-24.66556236932152	18.319111016648627	-20.747732162475586	-68.5933609008789	94.39376449584961	12.824549886915417	276.2723658670037	-0.04601626774518988	54505248.25910277	0.16343490304709138	517.367596349565	26.558799533799537	309.7313372268196	3.0741355755721087	11.930391271510153	6.396503496503497	0.28593118201587214	2.0384032634032634	2.294883301859657	2.115196328535489	0.4535348679098679	0.3707540423377527	0.9437177977773741	0.8435054553061547	-0.47309127650240157	0.9567873138157472	0.30063349844599846	5.011421911421912	0.06937738058367429	4.059375706101445	0.12657342657342657	2.810339613440016	4.581723692003412	3.1555650133297153	6.684210526315789	0.3518005540166205	0.9972299168975068	3.1052631578947367	5.418282548476454	29.894736842105264	5.2105263157894735	191.68421052631578
35.nii.gz	-50.61267738342285	1.7289429187774663	948510.8659444388	2.5220552088741983	25.32967907190323	2.2889853153324786	6.028140068054199	-19.537339011828106	16.436534252431656	-14.714434623718262	-56.87071228027344	62.89885234832764	9.273070365190506	281.145108728636	-0.6019221534421464	40219915.993201815	0.18055555555555555	383.2679534703406	19.725	225.06472407407404	-6.888185185185176	11.50388888888889	5.283333333333333	0.36157591722799015	1.916666666666667	1.6996164877600717	1.3905555555555558	0.42819444444444443	0.34466817496229263	0.9127059927651989	0.8003893097643099	-0.6603699554717477	0.9794118133485895	0.3851597222222222	4.258333333333333	0.10000000000000003	3.3876866963458077	0.11666666666666667	2.285481175458389	4.196805555555556	2.7516291673878204	6.666666666666667	0.5555555555555556	0.2222222222222222	2.1666666666666665	4.409722222222222	25.416666666666668	3.0	72.91666666666667
36.nii.gz	-25.761248779296874	24.65077819824219	813405.9434798809	2.5032583347756434	41.356245040893555	1.7278771106285598	35.267311096191406	-0.3177042007446289	21.52924134996202	-6.046846389770508	-39.92893981933594	75.19625091552734	17.02029936654227	300.6300686299213	-0.09458048953566454	46130869.15547826	0.18518518518518517	568.9597489188187	21.916666666666664	274.38799762731475	-1.8895671296296328	10.177152777777778	8.479166666666666	0.07620743096922518	2.3708333333333336	1.5935522323075777	2.383263888888889	0.4138690476190476	0.327591058252823	0.8961086924676456	0.7919265919265919	-0.7451519693159576	0.9801411052621257	0.3025231481481481	4.589583333333334	0.14937500000000004	2.847963274082416	0.175	1.8979632740824175	4.6640798611111105	2.503258334775644	5.0	0.5555555555555556	0.2222222222222222	1.6666666666666667	5.802469135802468	26.555555555555557	3.0	72.55555555555556
37.nii.gz	-20.097087383270264	17.518398952484155	1234128.4922747954	2.3527457808718677	11.53496004641056	3.1133237345125093	24.83365249633789	-3.4677065717322484	10.738454109856061	-2.698840409517288	-32.90132522583008	57.73497772216797	4.604935798048973	296.9040841121681	0.20451169197779193	74713471.54081944	0.22448979591836735	220.63411665711473	14.476325757575756	38.83643331223423	0.6596135250577443	4.204574150596878	5.952651515151515	-0.15910262538780942	2.0568181818181817	1.833102581417643	1.6755337465564737	0.395247113997114	0.31606295466589585	0.9041567188249514	0.7880758708883709	-0.51843088563414	0.9551549467931676	0.46608007154882153	3.861742424242424	0.09358679120752984	3.5043586623661964	0.13825757575757575	2.2157009207537097	2.5393064164370984	2.61057724333164	8.285714285714286	0.5918367346938775	0.20408163265306123	3.142857142857143	2.5510204081632653	19.714285714285715	1.8571428571428572	33.42857142857143
38.nii.gz	-78.60850028991699	-9.382413768768307	957082.0620794113	2.9852281360342485	38.59678649902344	3.1104777008524827	4.892150402069092	-40.557320969445364	26.818833248955862	-37.0589017868042	-118.49336242675781	123.3855128288269	17.473347091674803	261.4631990056032	-0.8238348407259748	50314146.90339895	0.14285714285714285	1052.5007316922738	69.74337121212122	352.41086306288486	-13.044496053858166	11.454079143709826	23.39015151515152	-0.33109122082339154	4.1060606060606055	1.910010772795666	4.5636693640954995	0.27137341824841826	0.16314835639948194	0.8939885381625355	0.7756726325897185	-0.7062076411013175	0.9877665264170822	0.17182631838509818	8.524621212121211	0.08325621269513314	3.703333378324457	0.1268939393939394	2.216555324121826	8.711057664715335	3.3787834934861722	8.285714285714286	0.5918367346938775	0.20408163265306123	2.0	10.387755102040817	81.42857142857143	1.8571428571428572	154.28571428571428
39.nii.gz	-50.902106857299806	24.499438476562503	1196957.9139871523	3.039148671903068	58.48546743392944	2.489858402027869	41.51948165893555	-9.977353606905256	32.11533251100657	4.648252248764038	-93.50968170166016	135.0291633605957	22.774404449462892	292.39868990169083	-0.6941903504600236	53501800.57684049	0.13265306122448978	1383.8584353710933	106.83373015873015	3388.3749950437123	-200.6796926017908	32.53665658856134	19.62142857142857	0.2702089414757116	3.454761904761905	2.5069657946399353	6.9652708490803725	0.35964448910877483	0.27521407431123757	0.9282876347572276	0.8302493383688219	-0.6182472390992054	0.9833874110002672	0.2653533675044092	10.173015873015872	0.06531557067271354	3.998235635909773	0.10376984126984126	2.7791880168621574	13.03952128999748	3.2359263506290294	6.142857142857143	0.4387755102040816	0.3877551020408163	1.8571428571428572	14.387755102040817	106.0	2.857142857142857	317.2857142857143
4.nii.gz	-52.67847442626953	-13.936979293823242	787859.7721081581	2.6635327548042524	35.63742542266846	2.872231471423681	2.212315082550049	-33.40885816920888	19.037674044774587	-31.608108520507812	-85.46659851074219	87.67891359329224	12.987471262613932	267.62588747390674	-0.6347489259330001	30112903.085672196	0.17355371900826447	552.7787435512058	36.279761904761905	123.62872669966646	6.287010569356719	6.796547264739229	10.888392857142858	-0.24226822476742438	2.739583333333333	2.1574286115698027	3.304625496031746	0.3532242063492063	0.25544931122137005	0.9124407269638029	0.8004894629763327	-0.6184604520774497	0.9729790487871045	0.29912254683619477	6.101934523809524	0.09489707341269842	3.4626626890280194	0.12202380952380952	2.3183174509327835	4.4212350304705215	2.913977073182749	5.909090909090909	0.5371900826446281	0.23140495867768596	1.9090909090909092	5.7190082644628095	42.81818181818182	2.090909090909091	86.45454545454545
40.nii.gz	-54.814443588256836	-12.53076457977295	1150964.9939348456	2.8278195311147805	27.741740703582764	2.5062771190889697	7.238668918609619	-32.40867802500725	14.563901454210281	-31.4810848236084	-62.18319320678711	69.42186212539673	9.70923736360338	268.2075914677432	0.2692327694333156	65655900.292598315	0.15625	330.1965246035979	13.747222222222224	109.47678412137063	8.8508874314129	5.599529320987654	8.183333333333334	-0.15876067828081936	2.3555555555555556	2.0383680005079836	2.1378395061728392	0.4028736772486773	0.3060319595613713	0.8997518276215662	0.7911052373552374	-0.6030639796466277	0.9797368576577786	0.2601244212962963	3.792361111111111	0.07824363425925926	3.8433736908692726	0.13958333333333334	2.3567122236886195	3.4457156635802475	3.2028195311147796	6.0	0.375	0.6875	2.5	3.40234375	20.9375	3.75	49.9375
41.nii.gz	-87.86035919189453	5.460716009140015	1168447.9171776192	2.8993974703476963	30.80585014820099	3.7012546580797867	10.03425121307373	-32.45020949840546	29.32413324713707	-16.034722328186035	-131.47882080078125	141.51307201385498	17.60735207133823	270.23692350158444	-1.2310703142184078	110605034.51161332	0.1640625	1445.1044261540667	137.5838675213675	4718.596677006143	-271.5126199337792	33.96614982832931	12.692307692307693	0.4482612405022923	2.7024572649572645	2.389243076341958	4.975111175031047	0.412116105345272	0.32320494770831376	0.9571956536128826	0.867495062700171	-0.5944689867506068	0.9777037287902602	0.24292773787854807	11.498931623931625	0.08304127059135072	3.794560464222564	0.15838675213675213	2.8514514898635923	11.664614380159252	3.327819531114779	6.25	0.390625	0.9375	2.625	14.83984375	142.8125	4.0	599.9375
42.nii.gz	-45.08520164489745	45.92202987670898	1862280.5974094707	3.384183719779185	40.920029401779175	3.116517770769757	65.5998764038086	2.7724329948425295	29.499384889602663	10.662353038787842	-83.45921325683594	149.05908966064453	18.779121428728104	305.1459157034115	-0.7484119289435422	142074951.36941195	0.11000000000000001	1442.8836888571307	111.69977106227105	5090.601565999665	-240.52923006983565	40.08452591440915	15.294368131868133	0.43638123538931334	3.0160714285714283	2.4378950122121603	5.515160365428222	0.36618589743589747	0.2806294290238943	0.9489724917749613	0.8546154608221699	-0.6602426316121401	0.9928021039433269	0.32253202690442273	10.267330586080586	0.0485073637443143	4.463858540091621	0.08351648351648351	3.1668781027789574	13.84472351156932	3.521928094887358	10.0	0.5	0.25	2.2	14.287500000000003	109.35	2.5	277.35
43.nii.gz	-4.12435812950134	95.45051956176759	1512235.9534636373	3.0220552088741974	29.64344835281372	2.5331910969738125	103.15057373046875	53.31391076246897	26.70798507663939	58.88754844665527	-12.088332176208496	115.23890590667725	11.488762080669403	354.9924827213056	-0.5960133665401366	42342670.152927764	0.1388888888888889	1188.9432503665653	75.23809523809524	829.7821593915343	-38.657076719576686	19.231150793650794	23.36904761904762	-0.08454363317558933	4.011904761904762	2.3363938831568416	7.017290249433106	0.2751474467992325	0.16918785831057634	0.895426289999783	0.7817777907946803	-0.696702438751535	0.9882227066739561	0.2097893910788522	8.729166666666666	0.07943594104308391	3.7290317366470656	0.10863095238095238	2.630817450932783	10.650049603174601	3.2516291673878195	8.666666666666666	0.7222222222222222	0.1388888888888889	1.6666666666666667	12.020833333333332	72.08333333333333	1.5	104.08333333333333
44.nii.gz	-4.950321865081786	106.17485885620117	2741007.9196526883	3.57262366389516	61.61238193511963	2.643803858273106	118.3066177368164	50.09348604895852	36.53959944228495	52.944278717041016	-55.23973083496094	173.54634857177734	23.355344474315643	352.97488448205803	-0.4690026446263144	111217088.53474838	0.0909090909090909	2025.8201012098993	157.82564102564103	3600.7871611197015	-77.43369307646253	39.23005912609852	29.814404223227754	0.13786626333764865	4.219230769230769	2.9149862967110796	11.39018989055188	0.3123727824463119	0.21535276514824203	0.9289971375181382	0.8272373756602248	-0.6370079677395618	0.9934069377208976	0.18071270609959672	12.46368778280543	0.04165700947974038	4.664674331317267	0.06726998491704374	3.5174873497204726	17.261115837331566	3.823067982273656	11.090909090909092	0.5041322314049587	0.24793388429752064	2.0	19.795454545454543	152.04545454545453	2.6363636363636362	461.3181818181818
45.nii.gz	-92.1079719543457	46.729296112060545	1132000.576594025	3.324862957617353	83.23453068733215	3.1676576201124784	80.75440216064453	-23.804626532963344	54.482813640516646	-14.318567276000977	-186.8908233642578	267.64522552490234	34.47927923202515	284.353976660131	-0.696215267744243	66920996.93162188	0.11224489795918366	4573.299717834506	350.1543650793651	25125.951268113513	-534.3542576235661	100.44364827412447	67.85476190476192	0.1994847074364109	6.877777777777778	2.8372999562921972	18.376490299823633	0.21943100231477425	0.12942666933068758	0.9265523691283116	0.8161881746260807	-0.7214596562516802	0.9941938922997031	0.11763536598540301	18.488492063492064	0.06372134038800706	4.0117276994018365	0.0984126984126984	3.011727699401839	42.074602544721586	3.5216406363433146	8.285714285714286	0.5918367346938775	0.20408163265306123	1.5714285714285714	45.55102040816326	339.42857142857144	1.8571428571428572	775.2857142857143
46.nii.gz	-64.30779418945312	69.90133819580078	1455864.497096237	3.5068905956085157	78.01977920532227	1.7196325059098287	87.4949722290039	7.051031303405762	47.75945210774741	18.375843048095703	-81.25222778320312	168.74720001220703	36.29176005844242	311.54074073826865	-0.15197745846615796	76805804.7577202	0.09333333333333334	2777.297315264081	133.2770202020202	7286.941393493751	-161.48072965298599	53.77701860779512	50.12222222222223	0.03233751248105471	5.786363636363637	2.701210698834495	14.63966023875115	0.24399603185114546	0.1510980069530244	0.883244409073066	0.7785847771270793	-0.7838541499264252	0.9974932488280228	0.16804905773398632	11.499684343434344	0.05853006070809101	4.136811077731636	0.07863005050505051	2.9618110777316398	25.974810207504337	3.506890595608515	9.133333333333333	0.6088888888888889	0.19555555555555554	1.4	27.22666666666667	131.26666666666668	1.8	240.86666666666667
47.nii.gz	-44.166277694702146	0.5368766069412114	786467.1904169682	2.7219280948873608	24.142780303955078	3.1308058529242437	30.127166748046875	-20.531302905082704	18.242957425117492	-23.059812545776367	-59.344120025634766	89.47128677368164	11.61978593468666	280.4402236514884	0.5173123472352787	34845428.1561367	0.16000000000000003	543.9663857661943	19.916666666666664	286.04340277777777	16.148148148148167	9.229166666666664	6.958333333333333	-0.012338276718587088	2.208333333333333	1.6682958340544884	2.0625	0.39067460317460323	0.2992973176796706	0.940085773793224	0.8299322205572205	-0.6602898098621985	0.9740740844817484	0.35988425925925926	4.395833333333333	0.11805555555555557	3.1682958340544856	0.14583333333333331	2.0849625007211547	4.046875	2.7219280948873603	5.2	0.52	0.24	1.6	5.8500000000000005	26.1	2.2	46.5
48.nii.gz	7.777391624450684	33.59171829223633	916565.5579678814	1.974937501201926	10.892464637756348	2.089160036608219	37.13872146606445	18.971815427144367	8.487680788393373	14.339349746704102	7.7415266036987305	29.397194862365723	6.571569559525471	319.1247680014618	0.6227850038572474	42899137.95069424	0.25925925925925924	97.59851509857316	7.125	9.710322627314815	-0.710937499999999	1.9496527777777777	3.0625	-0.23585258096356881	1.5625	1.3907268229617378	0.5121527777777778	0.44270833333333326	0.36875	0.8529411764705882	0.7345238095238096	-0.5922605237452772	0.9426825105376742	0.49594907407407407	2.71875	0.16145833333333334	2.719360937770431	0.19791666666666666	1.6674812503605771	1.2530381944444444	1.9749375012019257	4.555555555555555	0.5061728395061729	0.24691358024691357	2.3333333333333335	1.1358024691358024	7.111111111111111	2.3333333333333335	18.444444444444443
49.nii.gz	-84.92013244628906	-18.49879264831543	809185.1855540373	2.4116022179746697	34.37547302246094	1.990533491148516	-13.893397331237793	-51.92407160538893	22.498344342384108	-47.759788513183594	-101.36212158203125	87.46872425079346	14.848215032506873	249.48950734126572	-0.2498991200577282	51653505.23074835	0.2071005917159764	703.3480245393009	43.05625	925.5151934570313	-63.30982031249997	20.419843750000005	11.66875	0.28822258664958594	2.96875	1.7284573209491736	1.8498437499999998	0.3170386904761905	0.1979989757857405	0.9051193896462535	0.7836772908464085	-0.6380965532049393	0.965570326244711	0.18687804705215422	6.3843749999999995	0.12843750000000004	3.128701696057345	0.15625	2.0287016960573467	8.0221484375	2.719294525666977	7.461538461538462	0.5739644970414202	0.21301775147928992	2.6923076923076925	7.621301775147929	48.38461538461539	1.9230769230769231	75.15384615384616
5.nii.gz	-34.72295379638672	56.603540039062494	1830891.607792559	3.0708470936225147	62.839006423950195	2.1780230623311434	76.91271209716797	7.777658042939086	34.64754445524757	-0.22027947008609772	-69.68583679199219	146.59854888916016	25.667005704376432	310.4234466009428	-0.17953294165251013	60954902.139940426	0.1412742382271468	1635.629409212023	67.29376456876457	2921.3246495552908	-39.690072936853	34.64947001958802	26.64082167832168	0.11631412521908233	4.171241258741259	2.999307518010411	8.790990496003607	0.3291041471155107	0.23684383521153687	0.9051505623950413	0.8020859546500272	-0.46920136154616915	0.9647924397099676	0.16042697394371505	8.080259324009324	0.05218959362316006	4.3628662553799265	0.08907342657342657	3.2967882935140347	15.322572924477427	3.5766176449086617	7.105263157894737	0.3739612188365651	0.7202216066481995	2.6842105263157894	16.34349030470914	82.89473684210526	3.736842105263158	211.6315789473684
50.nii.gz	19.870473861694336	83.38993072509766	1316533.8623054845	2.9139770731827497	46.20689868927002	1.6900181914574894	83.75955963134766	44.940007166429	23.345268115524416	38.56399917602539	5.351995944976807	78.40756368637085	19.830641098964364	345.9550499316723	0.24858551964295608	51439353.08875398	0.14049586776859505	701.2880292497805	29.448214285714286	535.8519392857144	13.364571428571463	16.169642857142858	14.789285714285713	0.052490498585886045	3.1714285714285717	1.8679853671665287	4.3431632653061225	0.3361656746031746	0.23493732420203012	0.8688276388593277	0.7621200949785508	-0.787880494760466	0.9917999512520864	0.23671152210884353	5.387499999999999	0.10665816326530614	3.2770884922437937	0.1419642857142857	2.2913742065295093	7.739732142857143	2.9139770731827497	5.909090909090909	0.5371900826446281	0.23140495867768596	1.5454545454545454	6.991735537190083	31.09090909090909	2.090909090909091	80.18181818181819
51.nii.gz	-46.29945678710937	44.661066818237316	2106937.1573094735	3.299896391167888	50.54985046386719	2.67667212434243	56.10002517700195	7.422475411133333	29.565560484474357	9.264723300933838	-78.49854278564453	134.59856796264648	19.888178903609514	309.4670754487369	-0.6613195230952036	138565726.82493755	0.11157024793388429	1261.2923988853781	105.40343137254902	1756.6875156792273	-95.67677172304649	23.552335809017233	16.130313375350138	0.19886453856001068	3.186125700280112	2.72793359303298	5.778839609066665	0.3547027058929632	0.2659666491082585	0.9322590228517681	0.8299736831798814	-0.5707024870332006	0.9860417030141161	0.2852944600583289	10.174706757703083	0.046651852989970495	4.523788337946591	0.07220763305322128	3.1156670144567413	9.920662296091844	3.606936732175318	10.090909090909092	0.45867768595041325	0.33884297520661155	2.4545454545454546	11.671487603305785	98.5	2.727272727272727	321.59090909090907
52.nii.gz	-22.54726791381836	100.16062927246094	1322056.6763836346	3.0957952550009304	81.83378982543945	1.8174172911876443	107.2777328491211	42.803035042502664	46.210060182681744	60.92118835449219	-51.69380187988281	158.9715347290039	38.44481489393446	346.67992526295836	-0.4564348028364084	66969359.30166296	0.12396694214876033	2673.04974597911	141.28065476190477	6519.695118989749	-199.78690707671942	48.30945436507937	59.72857142857143	-0.11930126986545264	5.968452380952381	2.2837439686249765	20.498399943310655	0.2651395542191235	0.1702205440943786	0.86200871798819	0.771932048051731	-0.7189019536770961	0.991090443080159	0.14122901357598053	11.997916666666667	0.08474082341269842	3.60564471274986	0.11577380952380953	2.6785613794165286	27.009506448412697	3.0957952550009304	5.909090909090909	0.5371900826446281	0.23140495867768596	1.3636363636363635	28.330578512396695	145.36363636363637	2.090909090909091	425.72727272727275
53.nii.gz	-75.98034896850587	27.814849555492412	919559.2805519055	2.584962500721154	54.474766820669174	2.5577267094210634	32.66933059692383	-26.502378433942795	35.39420702060064	-13.969208240509033	-117.4739761352539	150.14330673217773	19.299236677587032	276.82113366936443	-0.582231715464217	51763213.47256347	0.19444444444444448	1828.9910437018875	96.74732142857144	3393.531667861792	-138.2242154017856	36.94567708333333	23.06279761904762	0.25802477625833886	3.6633928571428576	2.1579473354501113	7.931901573129251	0.39453373015873017	0.32178498012705214	0.9265512371490576	0.8332256758214924	-0.6374460113123914	0.9758260855276171	0.2302986831115213	9.653125	0.10504694586167804	3.412787569892717	0.1943452380952381	2.507132807987957	15.002118675595238	3.0849625007211534	4.166666666666667	0.3472222222222222	0.9722222222222223	2.3333333333333335	17.90972222222222	116.25	4.333333333333333	531.0833333333334
54.nii.gz	-53.280212020874025	20.919556832313546	952147.4601957116	2.7516291673878204	30.456190943717957	3.2065801657156743	34.862525939941406	-20.32645344734192	24.671947360038757	-21.25202178955078	-96.73443603515625	131.59696197509766	11.293530434370041	281.6835488326856	-0.519311972050334	66931247.55687523	0.18055555555555555	1128.329041634162	77.3125	497.6484484375002	13.20768750000003	11.963125000000002	30.3625	-0.37789900915721353	4.7125	1.589429367282536	5.713125	0.23489583333333336	0.12422706983001101	0.8839971180563762	0.764058701697053	-0.809639291857801	0.9894492963988304	0.14661734232647697	9.04375	0.11	3.2554820237218367	0.11875	2.2804820237218393	10.58140625	3.0849625007211534	8.666666666666666	0.7222222222222222	0.1388888888888889	2.1666666666666665	11.416666666666666	83.66666666666667	1.5	115.66666666666667
55.nii.gz	-20.75781707763672	14.350181579589842	1353833.7362293508	2.155913095175823	20.921283662319183	2.0680134484968637	17.022220611572266	0.0940384070078532	11.680794620513915	2.643778085708618	-27.160045623779297	44.18226623535156	8.008542506162785	300.4256687024097	-0.6715420956290722	40615086.97163537	0.25333333333333335	199.15052786332544	14.663194444444445	36.28648998119212	-4.079716435185183	3.703993055555555	3.8472222222222223	-0.03247429855391204	1.4861111111111112	1.9972720302342548	1.536554783950617	0.550462962962963	0.48031045751633983	0.8862678446764183	0.80081569664903	-0.3340349683340769	0.8574077966662981	0.2749324845679012	3.8333333333333335	0.12196180555555555	3.348444097763085	0.2326388888888889	2.331662543815938	1.8878038194444444	2.7395722619867207	3.933333333333333	0.26222222222222225	2.24	3.8	2.106666666666667	15.066666666666666	9.0	200.66666666666666
56.nii.gz	-19.08679962158203	19.097564697265625	981036.592479988	2.040373393688495	24.294709861278534	2.1056840666731342	30.662776947021484	-1.8148770603266628	13.677661302661107	-2.3326261043548584	-19.130897521972656	49.79367446899414	11.256636413527124	298.63881993288817	0.6571363565744026	50759160.52666372	0.28925619834710736	270.77722835990767	4.976190476190476	96.22152686187854	14.243332253536337	4.656604308390023	2.9107142857142856	0.13301477589430136	1.2083333333333333	1.5549536860647097	1.29265873015873	0.6185515873015873	0.5660714285714286	0.9328507078507078	0.8548752834467119	-0.6042811937004455	0.9141890038674327	0.29497354497354494	2.1220238095238093	0.2401502267573696	2.3423597129405676	0.35714285714285715	1.6697406653215208	1.8918296485260768	2.6635327548042524	3.5454545454545454	0.32231404958677684	1.1570247933884297	3.1818181818181817	2.5950413223140494	8.181818181818182	7.181818181818182	24.181818181818183
57.nii.gz	-57.36136665344238	185.5769729614258	1769642.7793219027	3.0220552088741974	97.32967853546143	2.2181657637749868	194.34336853027344	73.57500584920247	74.26791233486598	104.18318176269531	-95.9200668334961	290.26343536376953	41.49332392215729	384.0185302952952	-0.5174703871486068	90729714.36829008	0.1388888888888889	7911.94661492691	428.56517857142853	43359.34527500443	-1008.7748912399779	140.30151466836733	114.16874999999999	0.14354517504586445	9.011607142857143	2.325003343444687	28.324907525510206	0.18301052733396328	0.09742283282415626	0.8997744166151459	0.7850805117994624	-0.7124723507004598	0.9885266659106737	0.04089653889064207	20.53794642857143	0.09311543367346939	3.5483921828076657	0.14821428571428572	2.4858921828076683	63.61756616709184	3.2516291673878195	6.666666666666667	0.5555555555555556	0.2222222222222222	1.6666666666666667	81.13888888888889	399.1666666666667	2.0	1091.1666666666667
58.nii.gz	-35.47728958129883	18.965318298339845	768819.5900865971	2.2810361125534215	38.046462059020996	1.6008744107194146	21.99626922607422	-8.534076690673828	18.692739062839085	-9.057312965393066	-39.928897857666016	61.925167083740234	15.204711563733158	292.27452659872836	0.10046026609633772	43602233.54494149	0.20987654320987653	472.01444795279383	18.400000000000002	110.39522500000004	-7.296000000000013	7.682500000000001	4.325	0.20354034929597453	1.675	1.5537016960573473	1.4225	0.48666666666666675	0.4133823529411765	0.9258540363345178	0.8231502525252526	-0.6229758311309348	0.9506661986007463	0.3666666666666667	4.0375000000000005	0.16750000000000004	2.6914460711655193	0.21250000000000002	1.7914460711655207	3.001875000000001	2.2810361125534215	7.222222222222222	0.8024691358024691	0.09876543209876544	1.8888888888888888	4.666666666666666	18.11111111111111	3.6666666666666665	56.111111111111114
59.nii.gz	-33.84594192504883	-9.604971122741699	386348.8364159238	1.9219280948873612	9.203676223754883	2.150825532154564	-4.727875709533691	-22.254447746276856	9.144162216186524	-24.505748748779297	-38.993709564208984	34.26583385467529	3.730846828884548	277.9744004097945	0.10818942387270261	16342565.802259754	0.28	127.17548645910371	4.625	0.5	0.0	0.5	3.0	-0.6666666666666665	1.5	0.4999999999999995	0.5	0.46875	0.4	0.8579411764705882	0.7464285714285714	-0.8333333333333327	0.9411022862699828	0.4826388888888889	2.25	0.34375	1.6249999999999991	0.375	0.4999999999999995	0.875	1.9219280948873614	2.6	0.52	0.24	1.4	1.04	6.8	2.2	11.6
6.nii.gz	-70.3928337097168	1.3470478057861328	1188645.9929983055	3.0778195311147796	20.39889931678772	2.8971470253559337	12.914847373962402	-28.764491319656372	19.781392872333527	-26.712777137756348	-87.37250518798828	100.28735256195068	10.598830540974935	272.56260668403155	-0.6691739697440525	61246999.8430985	0.140625	721.6733933093185	52.05625	508.12191981734225	-22.15443575317217	13.039234182098767	11.059027777777777	0.04167717231763016	2.6965277777777774	2.3146128909389345	3.4974749228395066	0.37734209656084655	0.29148698755316405	0.9246326662126306	0.8186691692112067	-0.6283843832170442	0.9843780658638613	0.3320992713057445	7.167013888888889	0.06534336419753087	4.01875485407874	0.09965277777777778	2.8276604443024347	6.024565489969136	3.624999999999995	7.375	0.4609375	0.375	2.25	6.99609375	50.0625	2.625	130.4375
60.nii.gz	-46.31265449523926	4.810912513732909	800808.8302611263	2.4464393446710138	31.997496366500854	2.585161966980785	8.6876220703125	-18.017511510848998	20.315209054946898	-13.210078716278076	-68.95793151855469	77.64555358886719	15.688317120075226	282.9856586933561	-0.7743258056160145	66064608.43532389	0.2	566.7592115784485	34.04761904761905	131.95104553212295	-6.50450056014467	7.9989725056689345	9.8125	-0.06349599858369381	2.532738095238095	1.834715590826614	3.1911493764172336	0.38823696145124714	0.303496763570293	0.8862899690609547	0.78174173709888	-0.6163918546944127	0.9689536483143587	0.3469101946334089	5.873511904761904	0.11410501700680273	3.2353914094464042	0.181547619047619	2.2562247427797395	4.452868126417233	2.7219280948873603	5.2	0.52	0.24	2.0	5.24	36.6	2.2	104.4
61.nii.gz	-60.012638092041016	54.79610824584961	1027028.782100032	3.277613436819112	79.35157108306885	1.669469383162882	73.19642639160156	1.6485604372891514	43.710577279083004	13.232782363891602	-75.89046478271484	149.0868911743164	36.784863836971326	305.5589188981148	-0.19049889914654838	56725333.98436306	0.10743801652892562	2374.3989042958456	99.57083333333333	4140.234337905093	-84.56998379629614	44.081319444444446	49.00833333333333	-0.052336510205330394	5.683333333333333	2.1956762948256054	15.921111111111111	0.24869439588189587	0.156492753357252	0.8648353398898383	0.7631827565182829	-0.835255628294055	0.9966812625912606	0.17213018685167497	10.027083333333334	0.08729166666666668	3.5729632740824138	0.10729166666666666	2.460463274082417	23.272413194444443	3.277613436819112	7.7272727272727275	0.7024793388429752	0.1487603305785124	1.1818181818181819	24.925619834710748	101.0909090909091	1.5454545454545454	208.0
62.nii.gz	-102.36135940551758	-55.58042945861817	396515.21380103147	2.2499999999999982	20.209869384765625	3.5022041008385205	-28.833026885986328	-78.4805760383606	16.34243142604828	-81.22953796386719	-104.07150268554688	75.23847579956055	8.836563110351562	222.6306396818033	1.0639757882704806	18982208.3941017	0.21875	493.54653283239315	8.875	52.90914351851852	4.018518518518519	4.743055555555555	11.5	-0.3655844155844155	2.333333333333333	1.2091479170272441	4.555555555555555	0.4380787037037037	0.3730769230769231	0.9103571958640477	0.8235127005347594	-0.6867178085344564	0.9464403824329678	0.4415147569444444	3.2291666666666665	0.2326388888888889	2.2091479170272432	0.29166666666666663	1.3341479170272441	4.060763888888889	2.2499999999999982	4.0	0.5	0.25	1.75	5.6875	19.75	2.5	27.25
63.nii.gz	-54.18232040405273	-13.615936899185172	496579.43510128657	2.2359263506290312	20.26300811767578	2.552970057025833	1.9748233556747437	-34.40167612688882	16.30135896254559	-39.790828704833984	-66.21952056884766	68.1943439245224	9.000687561035155	266.3454886049017	0.2852811414071985	27860545.41013675	0.22448979591836732	397.44965597773813	16.020833333333336	90.77108651620372	3.642650462962976	5.782986111111111	8.395833333333332	-0.11727149773827648	2.145833333333333	1.5637218755408662	3.2274305555555554	0.4444444444444444	0.3736217948717948	0.9082175394287562	0.8132770007770007	-0.7323752610955344	0.9628624108247352	0.3997099395313681	4.072916666666666	0.1779513888888889	2.542888542207532	0.22916666666666666	1.5220552088741996	3.544704861111111	2.2359263506290312	3.5714285714285716	0.5102040816326531	0.24489795918367346	1.5714285714285714	4.122448979591837	21.285714285714285	2.7142857142857144	50.42857142857143
64.nii.gz	-64.9514373779297	4.451130986213707	1493720.5356366832	2.9037016960573454	21.659013271331787	2.66269450002949	19.808570861816406	-28.004004609584808	20.429559303522108	-25.406071662902832	-83.9643783569336	103.77294921875	13.724749809131026	273.2874435129323	-0.18849002637416754	88090217.56259486	0.15500000000000003	704.205273411403	43.04114219114219	397.597362151035	0.05431740365855853	11.751742383490637	13.663403263403264	-0.11581548792212995	2.840792540792541	2.3570109684119416	4.997679538798419	0.3878601827465464	0.29913306023050645	0.9147293891003307	0.815576027479308	-0.5338369622994408	0.9733288575321023	0.27540879901991017	6.594055944055944	0.06515735624127232	4.140207380172936	0.13263403263403264	3.00520255642448	6.353786411723475	3.7219280948873577	7.7	0.385	0.51	3.1	7.2275	51.45	3.4	164.45
65.nii.gz	6.056852340698244	35.95447845458985	727911.7359602835	1.8423709931771075	14.418399810791016	3.157164499153617	39.29561996459961	22.134303637913295	11.164929993298589	23.26828956604004	-8.888104438781738	48.18372440338135	6.095006408691406	322.4707596844543	-1.0153881040241204	40105661.37188417	0.30612244897959184	216.88127118576338	15.5625	14.385416666666666	-2.0625	2.291666666666667	4.416666666666666	-0.2934969853574504	1.625	1.2712406251802881	1.3541666666666665	0.5027777777777778	0.44019607843137254	0.8766524336330896	0.7837301587301588	-0.5318101715390491	0.8628990934132451	0.41276041666666663	4.0	0.21180555555555555	2.3129072918469538	0.2708333333333333	1.3962406251802881	1.6770833333333333	2.2359263506290312	3.0	0.42857142857142855	0.4081632653061224	2.142857142857143	1.8367346938775508	16.714285714285715	3.857142857142857	80.42857142857143
66.nii.gz	-60.99109077453613	47.86012496948242	746542.4243924988	2.499999999999998	88.2686824798584	1.399613444789232	54.70867156982422	1.9931159019470215	42.064510464668274	17.616220474243164	-62.7659912109375	117.47466278076172	35.83781729804145	305.47962787895096	-0.33629844914141777	38466869.68962871	0.1875	2117.960996895543	67.1375	3314.9014250000005	-72.168	38.9225	51.12500000000001	-0.16027521421340532	5.525	1.7109640474436802	15.342500000000001	0.3106730769230769	0.23786910834043667	0.8173600239162622	0.7439270196715049	-0.7624181716710778	0.9817280758288955	0.22730702751333165	8.3625	0.15656250000000005	2.7984640474436793	0.2	1.91096404744368	22.511875	2.4999999999999982	4.0	0.5	0.25	1.5	22.4375	82.5	2.5	191.25
67.nii.gz	-40.03371810913086	20.896129608154297	938721.8447516562	2.732158891364568	33.867889404296875	1.7922857709501276	24.52517318725586	-8.70727825164795	18.539541244506836	-7.4485063552856445	-40.12665939331055	64.6518325805664	15.498285929361979	292.1272830854349	-0.10324620095886919	54124062.272617646	0.15702479338842976	486.899779314982	25.898809523809522	409.67283125604973	-13.748996969819654	14.927260487528343	8.282738095238095	0.29305148899875755	2.443452380952381	1.6648981800350617	1.1528840702947847	0.38115079365079363	0.28478401235754175	0.8961044978012991	0.7825193325193325	-0.6735483696165814	0.9786729804462236	0.2947800925925926	4.9211309523809526	0.11405187074829934	3.262177123732118	0.13988095238095238	2.297891409446406	5.80249964569161	2.7321588913645676	5.545454545454546	0.5041322314049587	0.24793388429752064	1.7272727272727273	5.867768595041323	27.363636363636363	2.6363636363636362	71.54545454545455
68.nii.gz	-50.69223480224609	58.87119750976563	804884.0335622355	2.641604167868591	35.47458267211914	2.628454274964014	67.16946411132812	-4.36672396130032	33.34438278056957	-7.453111171722412	-90.72016143798828	157.8896255493164	21.222867031486665	299.0510981165139	-0.11854860091065343	46486612.46576823	0.18518518518518517	2032.5253833188265	110.73333333333332	2239.9606842592593	-32.62633333333312	27.341944444444444	58.4	-0.3519902160822159	6.391666666666666	1.9979632740824174	15.569722222222222	0.23543827632062925	0.14222671190603425	0.856863271001739	0.7495077267846146	-0.852855573510822	0.9918384769230539	0.08511618476496045	10.862499999999999	0.1482638888888889	2.9146299407490823	0.19166666666666668	1.9979632740824174	21.435486111111114	2.947702779220087	5.888888888888889	0.654320987654321	0.1728395061728395	1.6666666666666667	21.11111111111111	121.11111111111111	1.6666666666666667	187.77777777777777
69.nii.gz	-24.28420181274414	52.42381210327147	1066811.3393243838	2.9219280948873596	28.950778007507324	2.6453072880326842	72.5287857055664	24.976936531066894	25.725203094482424	32.273850440979004	-41.37311935424805	113.90190505981445	17.819623231887817	326.6207800070877	-0.7271887874193218	62219806.5814167	0.14	1071.124655321285	78.14583333333333	1987.730324074074	-136.06018518518516	26.09722222222222	17.583333333333332	0.1797137338511946	3.541666666666666	1.6674812503605771	4.173611111111111	0.3029596560846561	0.1963711222534752	0.9142766840903793	0.799994113142333	-0.8148366490284995	0.9936035930852175	0.20803205309901734	8.708333333333332	0.10850694444444448	3.2928885422075296	0.14583333333333331	1.860087760732171	10.92013888888889	2.9219280948873596	6.8	0.68	0.16	1.4	11.89	74.3	1.6	134.3
7.nii.gz	-75.55814514160156	11.110282516479494	713721.7808608436	1.8910611120726515	80.23097801208496	1.5118299016358463	16.784975051879883	-21.037713381979202	35.808146997734354	-1.2726002931594849	-77.96745300292969	94.75242805480957	31.333165528822917	281.6068537796076	-0.6339198219659922	44559575.89814886	0.2839506172839506	1482.4627404945093	38.50416666666666	1277.5876318865735	-54.34400231481479	23.93326388888888	27.712500000000002	-0.07845585684812031	3.879166666666667	1.8452690029786503	8.545763888888889	0.43437500000000007	0.3829545028142589	0.8255840953447565	0.7695406073115052	-0.38908450857281973	0.8096376519868551	0.2768478166729655	6.272916666666667	0.16239583333333335	2.72255598223546	0.2270833333333333	1.8767226489021283	12.911440972222222	2.1971597234241473	3.2222222222222223	0.35802469135802467	0.7654320987654321	2.5555555555555554	13.950617283950617	52.666666666666664	5.222222222222222	270.22222222222223
70.nii.gz	-81.89847984313964	98.12471771240236	1226508.758542128	3.1887218755408635	79.27380847930908	2.4511234332699368	111.82382202148438	12.162046412626902	55.70833367440435	25.298060417175293	-128.06239318847656	239.88621520996094	28.622586525976658	319.70152206682405	-0.48377634892020166	80077438.55790854	0.125	4763.919991324954	270.5014880952381	15137.38494160419	-154.2332361516031	91.56717687074831	52.91964285714286	0.27877599363334876	6.101190476190475	2.460632371923375	12.956916099773242	0.21506503788869857	0.1142313163381876	0.9285006999474368	0.8163201932150183	-0.7724636355918301	0.9945429287672316	0.11898263885364241	16.13392857142857	0.07982568027210885	3.6927752290662292	0.10788690476190475	2.5945609433519463	36.121704931972786	3.4182958340544856	8.666666666666666	0.7222222222222222	0.1388888888888889	1.5	48.35416666666667	265.9166666666667	1.5	393.9166666666667
71.nii.gz	-23.84273338317871	68.19085083007813	1378854.963139181	3.3927474104487807	51.086222648620605	2.0707805700100463	75.2955093383789	23.5302000779372	31.916475961899614	20.797855377197266	-49.454925537109375	124.75043487548828	21.944159519525222	325.67739619955455	-0.350596558800215	70333953.39877503	0.10059171597633138	1393.9760328515486	82.95436507936508	1604.8670025124552	-64.19903358168654	22.009778911564627	19.113095238095237	-0.00365859763910327	3.6884920634920633	2.035965789617061	4.6799729150919624	0.3094907407407407	0.2160609753256812	0.9067694988143514	0.794672978840659	-0.7830085813890353	0.9948366983789765	0.2516247514217327	9.038690476190474	0.07842813051146386	3.7173567867911084	0.10813492063492063	2.5923567867911106	10.280718537414964	3.392747410448781	7.461538461538462	0.5739644970414202	0.21301775147928992	1.3076923076923077	12.840236686390535	75.61538461538461	1.9230769230769231	164.69230769230768
72.nii.gz	-138.3643341064453	-9.171098709106445	667746.305182497	2.4130884364257557	108.51955080032349	1.4161924413210134	-0.9024819731712341	-60.1591756939888	52.34257592938163	-19.082252502441406	-142.60012817382812	141.6976462006569	47.94385114128207	246.38224278962392	-0.4496625039527072	49125687.90849558	0.20661157024793386	3180.5885582582578	89.80833333333334	6185.64340908203	0.08525781249990416	49.92734375	79.27291666666666	-0.2489309659178022	7.143750000000001	2.0069602975157954	16.90026041666667	0.2852407661782662	0.22836642272899943	0.784394503898934	0.7209731074573407	-0.5739324568178203	0.9566402896657528	0.23729399277928354	9.840625	0.11555555555555558	3.2044477715146917	0.16354166666666667	2.225281104848027	32.30006510416666	2.913977073182749	5.545454545454546	0.5041322314049587	0.24793388429752064	2.272727272727273	32.413223140495866	125.27272727272727	2.6363636363636362	357.09090909090907
73.nii.gz	-142.585831451416	191.97720794677736	1737290.528932503	3.4182958340544856	103.40241384506226	2.87294634185077	204.66522216796875	62.828062534332275	88.01075172424316	90.31579208374023	-164.2701416015625	368.93536376953125	37.46200776100159	380.49206397029525	-0.9248129430555442	93471212.81366877	0.09722222222222224	13130.007781957924	670.5446428571429	307926.88806747185	-5612.879737609329	325.36224489795916	165.2857142857143	0.33064360455383085	10.392857142857142	2.707248889600228	42.318239795918366	0.1858043829036338	0.11776399414064785	0.9083967274218415	0.8040371128737205	-0.853245700304407	0.9984054258269157	0.15571354050881953	25.107142857142854	0.06891741071428571	3.8724274610287974	0.08258928571428571	2.7072488896002285	122.66198979591836	3.418295834054486	8.666666666666666	0.7222222222222222	0.1388888888888889	1.1666666666666667	131.88888888888889	692.0	1.5	692.5
74.nii.gz	-21.828939056396486	25.018849945068364	1529083.8585295577	2.60985016602894	17.54784107208252	2.6166461922427326	38.838401794433594	-0.6229615562102374	14.44798769340383	-3.5391464233398438	-23.89769744873047	62.73609924316406	9.266101763798641	299.9101687593605	0.7341244257595475	30581659.671615113	0.1833910034602076	319.49817789372844	10.87101787101787	130.39372811530717	10.959270223928648	7.3237457957737675	4.6991064491064485	0.21195443267356712	1.696775446775447	1.7633845841371532	1.7792668783344774	0.47053502053502055	0.40980492168274973	0.9248942139594288	0.8222522427067882	-0.526623394893206	0.954024136387946	0.49187014374514376	3.1955128205128203	0.08260493283803308	3.826871868779375	0.12024087024087025	2.637467109558843	3.005713061220054	3.3815804883091594	6.882352941176471	0.40484429065743943	0.4429065743944637	3.1176470588235294	3.522491349480969	14.764705882352942	3.3529411764705883	31.470588235294116
75.nii.gz	-29.81446189880371	0.004569530487064988	568119.6465317404	2.2359263506290312	18.639689683914185	2.0223940049393323	7.48353385925293	-15.458793844495501	12.227829835852798	-18.778669357299805	-37.512020111083984	44.995553970336914	8.084286918640137	284.88585346509285	0.10144266111405681	23806760.52180476	0.22448979591836732	196.2515041050475	6.783333333333333	14.12317037037037	0.14400000000000324	2.451111111111111	3.466666666666667	-0.17221558928875996	1.5833333333333333	1.0896299407490848	0.6611111111111112	0.4659722222222222	0.39666666666666667	0.889236490352109	0.7769345238095238	-0.8017310495058043	0.9760547071019571	0.4666666666666667	2.65	0.18972222222222224	2.489629940749084	0.2375	1.272963274082418	1.4794444444444443	2.2359263506290312	3.5714285714285716	0.5102040816326531	0.24489795918367346	1.5714285714285714	1.7142857142857142	10.714285714285714	2.7142857142857144	27.857142857142858
76.nii.gz	-48.925601959228516	11.224373817443844	1145469.2482074099	2.8402239289418496	30.718854427337646	2.212588284948377	19.504240036010742	-24.577739906311034	18.875506846110024	-33.58134841918945	-51.041412353515625	70.54565238952637	13.037242353455094	276.34148538929264	0.7018294914784675	56630761.45630197	0.15555555555555556	507.19519204499926	12.284632034632036	188.80694780152976	15.835617984209655	7.8211979618906025	9.897907647907648	-0.1267097040447303	2.641774891774892	1.8310905736868968	2.7244335750829256	0.34555117501546073	0.25911830529477586	0.8834514295528585	0.7701176569141938	-0.5997533523175536	0.980474424467557	0.41344948922329877	3.5762987012987013	0.07399937324179748	3.8208510550867962	0.09613997113997114	2.490111304737061	4.429776402449562	3.1068905956085153	11.533333333333333	0.7688888888888888	0.11555555555555555	2.3333333333333335	5.066666666666666	21.066666666666666	1.4	24.666666666666668
77.nii.gz	-31.55620994567871	16.38418045043945	859199.811066817	2.246439344671014	25.283670842647552	3.116803302488977	16.804651260375977	-7.722091993689537	18.073324393630028	0.4222402125597	-58.28093719482422	75.0855884552002	11.781767128966749	293.1211031411449	-1.0236089118649798	63777244.59390839	0.22000000000000003	493.6055981364239	37.375	98.2099609375	-7.9453125	4.890625	7.375	-0.297248131832494	2.25	1.7499999999999987	1.84375	0.40372023809523805	0.30904213036565975	0.9081165933180437	0.7970779220779222	-0.6870498370427509	0.9632393749888566	0.2960069444444444	6.15625	0.16015625	2.7499999999999973	0.1875	1.7499999999999987	3.06640625	2.52192809488736	5.2	0.52	0.24	2.2	4.36	38.0	2.8	127.4
78.nii.gz	-73.41085510253906	43.20104293823242	1380996.7069812275	3.4992275471326884	73.96894836425781	2.1311078371746754	83.02845001220703	-19.090017711415012	42.154034591463606	-39.594966888427734	-88.18873596191406	171.2171859741211	32.44562906344261	285.01771946786124	0.44121454755016243	71709996.69230717	0.09342560553633218	2324.6822612873125	72.7170634920635	7259.3630645575895	69.9606587841484	58.185175736961455	44.926587301587304	0.13065623692681402	5.487698412698412	2.428958666024034	13.31137881078357	0.2304532394413347	0.1257636359219566	0.8948838469701943	0.785540212432533	-0.7910423347909584	0.9974211449966861	0.14605858366267674	8.322023809523811	0.060789241622574965	4.077506250540877	0.08313492063492064	2.7013157743504044	25.77794075963719	3.4992275471326884	13.470588235294118	0.7923875432525952	0.10380622837370242	1.588235294117647	24.228373702422143	82.70588235294117	1.3529411764705883	91.52941176470588
79.nii.gz	-66.65950584411621	24.803936004638672	1274659.8576578912	3.327819531114779	42.81294846534729	2.5939988435561623	45.200439453125	-20.17333894968033	28.809599578380585	-20.683837890625	-97.95289611816406	143.15333557128906	17.901436885197956	282.25208786405494	-0.2686356634057285	72290063.26139678	0.109375	1363.2808690477123	74.38993506493506	1248.4368544872118	46.614544403142844	20.258745150952944	15.567532467532468	0.0847560617903065	3.3175324675324678	2.379083693985941	4.27721200877045	0.3103978561121419	0.2103274150332974	0.9398846999713083	0.8295883323685206	-0.6237168030482063	0.9881304629806203	0.2749582882395382	8.548701298701298	0.05515053128689493	4.21658201810034	0.06444805194805195	2.95424435576268	8.956569404621353	3.499999999999996	10.0	0.625	0.1875	1.75	13.25	85.5	1.75	134.25
8.nii.gz	-65.42635841369629	28.371699905395527	1833928.6775891366	3.538310595615002	56.17284059524536	2.1476355518994823	38.44694137573242	-13.856240890242837	32.90786019435598	-3.3533889055252075	-94.90316772460938	133.3501091003418	23.372485341504216	288.7220019947733	-0.5859757902218177	76327675.85768458	0.09504132231404958	1482.14355840712	105.54335003232062	2537.00247815331	-138.93541340698724	30.839629348982243	18.78917865223012	0.27553170720404807	3.2961073852617973	2.598752192129693	6.753424765121197	0.37558174712192566	0.297901905718239	0.9242814713496331	0.8291840433274026	-0.6093229603091157	0.9909167371085896	0.30714356487895733	10.123227415966387	0.044351174461909726	4.6055047388173245	0.08304379444085327	3.3072732241506437	12.40720200030309	3.6635327548042502	8.181818181818182	0.371900826446281	0.5619834710743801	2.090909090909091	15.02685950413223	98.5	3.5454545454545454	454.40909090909093
80.nii.gz	-74.8549617767334	46.80886268615723	1199104.8022141438	3.324862957617353	54.622651755809784	3.3523973395105204	91.28321075439453	-12.782395345824105	40.321544119289946	-12.824592113494873	-143.603515625	234.88672637939453	20.402065954208375	292.6607985625953	-0.43980021471986724	68005092.87895867	0.11224489795918367	3156.3905920134957	225.83333333333331	11299.074694833105	-97.42744581618662	50.57604938271605	32.3	0.18210802493405975	4.611111111111111	2.5480677886323653	8.92962962962963	0.28649350649350647	0.18741229390120634	0.9540327266782251	0.8544507133521073	-0.7316863533977311	0.9932280406754372	0.15690254459776604	14.838888888888889	0.07438271604938272	3.819036885914681	0.10833333333333332	2.5591788997434763	20.719012345679012	3.5216406363433146	7.0	0.5	0.3877551020408163	1.5714285714285714	31.775510204081634	235.85714285714286	2.4285714285714284	603.2857142857143
81.nii.gz	-24.956383514404298	20.96333885192871	813820.4972343693	2.197159723424148	27.26488494873047	2.207887408295847	24.26155662536621	0.014335844251844618	17.41782720589343	-2.0665154457092285	-39.92325210571289	64.1848087310791	13.54530244944047	300.7066671903164	-0.548407498579304	46154379.833214894	0.2345679012345679	415.8979806401586	19.954166666666666	97.96296296296296	-2.3481481481481365	6.288888888888889	9.333333333333332	-0.23811674596013455	2.591666666666667	1.731296607415751	2.4219444444444442	0.37031746031746027	0.26611980759039583	0.8598982545076541	0.7508760683760684	-0.5854211551339684	0.9528278473691696	0.23626157407407408	4.541666666666666	0.13156250000000003	3.0104632740824155	0.17500000000000002	2.022963274082417	3.905555555555556	2.5032583347756434	4.555555555555555	0.5061728395061729	0.24691358024691357	2.111111111111111	4.0246913580246915	24.77777777777778	2.3333333333333335	59.44444444444444
82.nii.gz	-82.16314277648925	40.704928183555616	940591.6403471844	3.0220552088741974	36.76661294698715	3.5064571514890712	47.55908966064453	-24.562272171179455	36.869242426421906	-13.853024005889893	-143.60353088378906	191.1626205444336	13.844280250370502	279.96899238236847	-0.7860838092428679	53343979.39602204	0.1388888888888889	2516.6947840952826	182.47321428571428	6600.280235941933	-210.46066132926376	43.15776466836734	37.995535714285715	0.033068341101243216	4.96875	2.3089815876572564	12.319754464285715	0.28394032802514946	0.18728270762543597	0.9224434860242927	0.8173223230153799	-0.7388702793960769	0.990600128760697	0.13808361925424736	13.444196428571429	0.09131855867346939	3.536660159085825	0.1294642857142857	2.5054101590858275	20.288325095663264	3.2516291673878195	5.5	0.4583333333333333	0.4166666666666667	1.6666666666666667	24.90972222222222	196.08333333333334	2.6666666666666665	624.75
83.nii.gz	-54.260746002197266	47.206845092773435	15921915.61732797	3.9301043328186083	69.57023906707764	4.488685994284548	82.52180480957031	-2.010954440661839	37.59844709025792	2.247854471206665	-169.214599609375	251.7364044189453	27.583381140838593	301.6328479396099	-1.044622513310547	127375324.93862376	0.0787265306122449	2184.903682794499	323.32357624196277	12010.650066272417	-350.29444690396366	56.63489196168285	22.881323769578692	0.3987602571104	3.4867296334126294	3.085528832454287	9.808368027585745	0.3840825036466874	0.3070645744204522	0.9696981280758018	0.8916624097365109	-0.3725567555763928	0.9674225986844343	0.28193106056078654	17.739943932632126	0.017413148730023833	6.272569447727806	0.05631133012999085	4.426574757118854	19.87905393281538	5.853050989597491	31.285714285714285	0.17877551020408164	4.7247673469387745	13.777142857142858	22.05302857142857	320.6514285714286	15.445714285714285	6133.051428571429
84.nii.gz	-83.41104125976562	59.65053939819336	20286908.414097928	4.446881662487813	66.61645126342773	4.243421078909456	131.00270080566406	-10.048547354611484	45.392093867872795	-4.372430801391602	-206.87188720703125	337.8745880126953	28.398416455326682	296.3479616038286	-0.7768346899244623	162295267.31278342	0.056089653492250896	3750.269455573296	457.3307732107074	36510.03692326022	-535.6521871167143	97.4082696627076	50.10877846568636	0.3177926936472079	5.255105040114438	3.61510893864918	20.609231653126752	0.29598004980037973	0.21021004605734264	0.9644343116651556	0.8801940698891889	-0.3906942498862063	0.982430829940842	0.20382862559452647	21.1039472354087	0.009145840524083975	7.0683501821187615	0.025693591600546482	4.874366422851005	36.879262032098495	6.109183633259352	55.294372294372295	0.2393695770319147	1.763797530031296	12.956709956709958	37.71297389479207	457.34199134199133	7.8311688311688314	4037.281385281385
85.nii.gz	-63.142059326171875	30.13451538085937	1254052.5493177334	3.323231428797618	68.3216872215271	1.6763495481952824	55.06650924682617	-13.687955454985302	36.978651039865284	-0.9726082682609558	-77.94393920898438	133.01044845581055	29.36887923252484	289.1427040197433	-0.06302880306518456	60034737.63367057	0.11111111111111113	1628.9164363024272	47.90277777777777	4120.168642328274	107.7665307291877	46.87017268646056	25.077020202020204	0.3236830762784605	4.082070707070707	2.3503444585309743	6.155296653402714	0.2758177008177008	0.18581666723018625	0.9002638108975218	0.7932640467620221	-0.8227479971411488	0.9974237724722022	0.32450907868525264	6.511994949494949	0.07234593408835832	3.848586283086017	0.0991161616161616	2.793030727530464	17.98679822212019	3.323231428797618	15.0	1.0	0.0	1.6666666666666667	16.06222222222222	66.0	1.0	66.0
86.nii.gz	-98.02360153198242	-30.787113761901843	808406.3259083738	2.8073549220576015	33.18957328796387	4.953260502410341	34.4813232421875	-62.15521199362619	24.828802361780284	-68.02244186401367	-104.07132720947266	138.55265045166016	11.897456741333007	240.29837492886895	1.404862694143178	38700500.79138459	0.16326530612244897	1173.1658116583744	24.686553030303028	1375.7065605096006	79.67031587504695	19.623891615013775	16.207386363636363	0.11080401634957748	2.815340909090909	2.155670167957873	8.21587680785124	0.4194256264568764	0.3405840873164344	0.9447291127198034	0.8602720540123789	-0.635782971068658	0.9778381949179609	0.30031921269321654	4.865056818181818	0.0970410783976125	3.5328788328699114	0.1581439393939394	2.694810651051732	8.957819494662534	3.2359263506290294	4.714285714285714	0.336734693877551	0.836734693877551	2.2857142857142856	12.086734693877549	40.785714285714285	4.285714285714286	105.78571428571429
87.nii.gz	-62.61688766479492	29.428481674194337	8397521.37090104	3.666538578321534	67.87044858932495	1.7831748882655012	56.39475631713867	-15.358642790831771	31.58519585643168	-14.550022602081299	-83.59382629394531	139.98858261108398	25.34285384714603	286.92967934876776	-0.07303867409006522	67180170.96720833	0.0866974240676663	1307.9386573093936	56.86539856448226	2403.45696079297	21.809159891213426	32.031851363466956	17.85323832653018	0.28374514152115143	3.3475837473235663	2.924380405410025	5.8840023449088745	0.3480673296035287	0.25794802286242713	0.9339260676866312	0.8327314216019767	-0.35247897102461107	0.9538044931812176	0.2667108096997955	7.296876918330538	0.019302369562495588	5.975333547762948	0.046694116592306635	4.092086328596739	12.471272422499284	5.151106440725648	28.07843137254902	0.275278738946559	1.2937331795463283	8.843137254901961	13.028546712802768	76.55882352941177	8.509803921568627	625.3627450980392
88.nii.gz	-88.238037109375	33.24974098205567	1601872.5782739548	3.2405282602167076	54.95281744003296	2.197466783970088	38.89016342163086	-39.66109686312468	35.26203125230757	-42.83505630493164	-104.07647705078125	142.9666404724121	23.58901713546172	263.9064869191321	0.4720219295825171	76685781.63775389	0.11153119092627599	1870.2893514866812	45.54042658730158	4220.637148094656	136.43991152466077	38.61341190121882	31.452132936507933	0.09130342692562876	4.23735119047619	2.905369264376275	13.114545688066894	0.3592788460161972	0.2778798461858865	0.8968498648638608	0.8065803175391075	-0.5603577235074388	0.9846026231443116	0.19548021645807137	6.60751488095238	0.04725981827916353	4.5314761717068315	0.08308531746031747	3.3885735147343112	17.516386209431687	3.740953260404834	8.478260869565217	0.3686200378071834	0.6351606805293006	2.5652173913043477	18.158790170132324	75.3913043478261	4.130434782608695	289.7391304347826
89.nii.gz	-49.33100280761719	35.84802436828615	585883.0649267259	2.5216406363433164	49.59034502506256	2.055304531181097	55.06669998168945	-13.169486556734357	33.32579963061274	-32.33979415893555	-59.86289978027344	114.92959976196289	22.808488597869875	289.30534164411483	0.5924175039396349	28047736.999556202	0.18367346938775508	1425.8372616906	32.4	1095.3864249999995	50.97599999999993	19.3525	40.325	-0.09933368536138726	5.475	0.9804820237218399	0.8725	0.21293560606060608	0.11264615372507043	0.8119463429959418	0.7105765725502567	-0.9514101227103686	0.9754300033820023	0.18248157596371883	6.0375000000000005	0.28500000000000003	1.980482023721839	0.3	0.9804820237218399	14.919375	2.5216406363433164	7.0	1.0	0.0	1.2857142857142858	14.122448979591837	40.57142857142857	1.0	40.57142857142857
9.nii.gz	-38.187382507324216	52.183479309082045	1203284.0035879845	3.2389012566026274	42.70059585571289	4.278425231343194	62.31805419921875	1.01183016368976	31.483313592756993	4.584192752838135	-115.20317077636719	177.52122497558594	14.657164163059658	304.2372560491343	-1.0675244424245252	61316345.163654424	0.1124260355029586	1952.1860698124858	182.98611111111111	3032.3142312883447	-119.2920050132137	28.810987300012602	42.7405753968254	-0.1824934779330188	5.142361111111111	2.56218759018225	15.764832727072308	0.25554504431971536	0.1585111842897615	0.9113665670555202	0.8064066651146449	-0.7609011461045959	0.9954272326525118	0.1977998602991718	13.650545634920634	0.07075538548752835	3.854846320340977	0.08606150793650794	2.673298701293361	17.8878906742095	3.2389012566026274	9.615384615384615	0.7396449704142012	0.13017751479289943	1.4615384615384615	20.09467455621302	177.30769230769232	1.4615384615384615	295.46153846153845
90.nii.gz	-84.10358276367188	-41.38864593505859	493137.308953715	2.1971597234241473	14.515983581542969	2.903013213778578	-27.41663360595703	-66.64209450615778	13.87444785789207	-69.00249481201172	-89.61227416992188	62.195640563964844	8.507182218590561	234.07911980394698	0.9281271324496422	23607757.885837726	0.2345679012345679	337.1222717175577	10.341666666666667	152.030749074074	15.708185185185183	8.186388888888889	4.791666666666667	0.271115638918086	1.675	1.485055982235462	1.7441666666666666	0.4986111111111111	0.44181372549019604	0.9219199322689888	0.8269675925925926	-0.6293470565141362	0.9252082823243436	0.4518229166666667	3.0541666666666667	0.1849652777777778	2.555889315568794	0.21666666666666665	1.7517226489021285	3.2445138888888887	2.1971597234241473	3.2222222222222223	0.35802469135802467	0.7654320987654322	2.111111111111111	3.333333333333333	12.333333333333334	4.333333333333333	37.0
91.nii.gz	-69.33239212036133	48.529763031005864	1392986.0598071702	3.454822399946602	88.1598129272461	1.8716203123134463	67.10993194580078	-17.625636773950912	40.07446030349468	-33.519229888916016	-83.70905303955078	150.81898498535156	30.194287610477243	286.25226018189846	0.436399150274604	84330622.77358681	0.10034602076124569	2205.0754519286143	63.68333333333332	6167.723190307451	139.52789059631812	54.26781604308392	33.39940476190476	0.22328463124866943	4.508928571428571	2.498530947881787	11.590554138321995	0.3018377703645561	0.2168770043704803	0.9008173625450446	0.8031000207174499	-0.7430469919910312	0.9963438125260836	0.26273318371414767	7.6377976190476184	0.053794642857142874	4.262302004596814	0.07202380952380952	3.1200400998349114	21.916805201247165	3.6168746059562173	9.235294117647058	0.5432525951557093	0.22837370242214533	1.7058823529411764	22.59515570934256	80.17647058823529	2.0588235294117645	149.0
92.nii.gz	-52.814171600341794	37.65780258178712	1538945.6718724172	2.858278308418042	61.42900490760803	1.7630464789386262	54.38582229614258	-9.870519207583534	32.263394208601966	-1.9859148859977722	-63.05097198486328	117.43679428100586	25.56133512331515	292.39866923549744	0.07231096290518946	93166938.75722079	0.16666666666666669	1321.8661458126992	48.21728271728272	2067.7715570319847	13.945528079980281	28.92341200258283	16.910339660339663	0.25422462097681087	3.333416583416583	2.495655773235458	5.538600260877983	0.3736174539745968	0.2796913341030988	0.9168805133296203	0.8134459600611192	-0.5109161016878451	0.968657079887712	0.16538031413031412	6.722777222777222	0.07091182418979622	4.067879365280367	0.13923576423576425	3.1669053393063438	11.458437915730624	3.3921472236645305	6.444444444444445	0.35802469135802467	0.6666666666666666	3.0	13.472222222222221	55.72222222222222	4.666666666666667	235.38888888888889
93.nii.gz	-51.08695755004883	12.440518569946294	687061.1316702217	2.641604167868591	32.358346939086914	2.6170719260911612	32.943363189697266	-25.11762899822659	22.716326666466983	-30.651477813720703	-57.896610260009766	90.83997344970703	15.713607243129186	276.2971692600844	0.8407840350049065	37854920.7648067	0.18518518518518517	779.8078535791467	19.333333333333332	256.2251157407409	7.877314814814852	10.45138888888889	22.166666666666668	-0.279056302022763	4.0	1.5157268229617378	3.7916666666666665	0.28080357142857143	0.18255268843504138	0.8430765463439753	0.736989572927073	-0.7325341416768009	0.9815311976121527	0.23992042824074075	4.645833333333333	0.13368055555555555	2.979573958513619	0.16666666666666666	1.8129072918469544	8.15451388888889	2.947702779220087	5.888888888888889	0.654320987654321	0.1728395061728395	1.6666666666666667	7.555555555555555	23.555555555555557	1.6666666666666667	26.22222222222222
94.nii.gz	-124.02218322753906	55.63087615966797	1410251.07797641	3.4548223999466017	109.54116439819336	1.689001845140176	67.5631332397461	-20.093456773196948	60.421328409320346	-1.157120704650879	-128.76095581054688	196.32408905029297	48.859372325197484	288.0207384257568	-0.4247906630323438	77700426.28594533	0.10034602076124567	4608.272822140078	162.2277777777778	22016.260669323692	-416.9836358882024	104.41295524691357	59.581944444444446	0.27003550896143685	6.243055555555555	2.8178129620691967	18.594868827160493	0.22899268895592426	0.1286700020509193	0.8900996733309171	0.7832193871438076	-0.7356588884367826	0.9959816013136646	0.10337520988046216	12.25763888888889	0.0568672839506173	4.200574038512168	0.07847222222222222	3.0755740385121717	40.99872492283951	3.6168746059562173	10.882352941176471	0.6401384083044983	0.17993079584775087	1.7058823529411764	44.83737024221454	176.41176470588235	1.7058823529411764	267.11764705882354
95.nii.gz	-54.37599411010742	30.827561187744145	779675.7982022249	2.419381945646369	70.6459903717041	1.4303979887390295	45.46751022338867	-8.053007284800211	34.987417715567126	6.303310871124268	-59.18581771850586	104.65332794189453	30.08207607269287	294.3308414772255	-0.14180753167521187	42957699.39922778	0.20987654320987653	1397.5976892427377	40.541666666666664	1353.9483833333331	-41.327999999999996	25.368333333333332	28.766666666666666	-0.07906388806639701	4.325	2.2238713392906355	9.694166666666666	0.31279837061087057	0.21674952646298015	0.8412216565260987	0.7483008638678144	-0.7359420287918437	0.9850016934163346	0.15968885818216175	6.425000000000001	0.12184027777777781	3.111371339290634	0.17916666666666667	2.2238713392906355	13.533750000000001	2.7254805569978657	4.555555555555555	0.5061728395061729	0.24691358024691357	1.8888888888888888	14.0	46.111111111111114	2.3333333333333335	100.77777777777777
96.nii.gz	-66.55161094665527	32.518364906311035	1289682.8211367358	3.1556390622295627	71.61645555496216	2.9520501263053975	39.29524230957031	-20.133493155241013	40.539751049131155	-12.772058010101318	-137.90011596679688	177.1953582763672	29.212808966636658	283.91050759182195	-0.7270691867395762	71057492.20186819	0.125	2279.914667558458	177.08522727272725	9206.499649242425	-288.9810000000002	58.850378787878775	25.221969696969698	0.4006917034237959	3.8553030303030305	2.6046656500024605	10.23488751147842	0.33617782680282676	0.2545820302045426	0.9357614032837376	0.8401589758315655	-0.6251275252667488	0.9889960996138356	0.29417182635444494	12.9875	0.055200585399449054	4.239108031828742	0.09356060606060607	3.1394868197075336	21.018087121212123	3.499999999999996	7.375	0.4609375	0.375	2.0	23.12109375	180.9375	2.625	610.3125
97.nii.gz	-80.6005989074707	29.222551918029787	1619060.5591894584	3.3037016960573435	85.64065504074097	1.6755297673033522	45.47030258178711	-19.365276157855988	42.69382416605949	-6.702819228172302	-109.5011978149414	154.97150039672852	36.15211311168969	284.5224559845372	-0.33050719622942676	89205176.01184651	0.125	2197.179733516482	118.05608974358975	7422.487953605938	-276.5896586845914	62.1519320499403	19.3992673992674	0.5168933775073822	3.35485347985348	2.8251619501681473	7.993225372002844	0.3749486624486625	0.29185813745904265	0.9372464578256857	0.8433823911190712	-0.6189306662086453	0.9886655003744942	0.26446609889504236	10.35691391941392	0.053771120134444315	4.377992181472516	0.11744505494505493	3.3279518912102426	20.387799862301925	3.921928094887357	9.2	0.46	1.31	2.5	22.1475	113.35	4.2	692.55
98.nii.gz	-80.6005989074707	29.222551918029787	1619060.5591894584	3.3037016960573435	85.64065504074097	1.6755297673033522	45.47030258178711	-19.365276157855988	42.69382416605949	-6.702819228172302	-109.5011978149414	154.97150039672852	36.15211311168969	284.5224559845372	-0.33050719622942676	89205176.01184651	0.125	2197.179733516482	118.05608974358975	7422.487953605938	-276.5896586845914	62.1519320499403	19.3992673992674	0.5168933775073822	3.35485347985348	2.8251619501681473	7.993225372002844	0.3749486624486625	0.29185813745904265	0.9372464578256857	0.8433823911190712	-0.6189306662086453	0.9886655003744942	0.26446609889504236	10.35691391941392	0.053771120134444315	4.377992181472516	0.11744505494505493	3.3279518912102426	20.387799862301925	3.921928094887357	9.2	0.46	1.31	2.5	22.1475	113.35	4.2	692.55
99.nii.gz	-52.79107933044433	33.93434638977051	1602472.4002899902	2.8365916681089764	58.59560489654541	2.265006000547147	39.294803619384766	-3.7048372427622476	29.340015994177925	5.320270776748657	-80.21479797363281	119.50960159301758	21.690124205180577	298.37266037717836	-0.7149943404210769	88291220.30713814	0.15432098765432098	1235.4209872169938	91.64123376623377	1996.1416353610225	-95.72681752907243	28.509349806038124	21.87857142857143	0.15104670041403853	3.5545454545454547	2.5127314899566775	8.493323494687132	0.3521068118389547	0.26755436472932925	0.9053412501324949	0.8090525075478938	-0.5318807408849163	0.9742877286632474	0.2822588292384879	9.48474025974026	0.06118358913813461	4.151803182834433	0.10616883116883118	3.119335650366904	12.596980308652387	3.169925001442309	8.11111111111111	0.4506172839506173	0.3580246913580247	2.7777777777777777	13.098765432098764	96.11111111111111	2.7777777777777777	342.22222222222223
[truncated: 1,148 more columns]
