# Supplementary material for: Integration of MRI radiomics features and clinical data for predicting neurological recovery after thoracic spinal stenosis surgery: a machine learning model
Source: Front Med (Lausanne). 2025 Oct 22;12:1633633. doi: 10.3389/fmed.2025.1633633 (PMC12586105; doi:10.3389/fmed.2025.1633633)
Supplement: Supplementary file 1 [file Supplementary_file_1.zip › Supplementary3 Clinical.ipynb]

# %% [code]
import pandas as pd
import numpy as np
from collections import namedtuple
from onekey_algo import OnekeyDS as okds
from onekey_algo import get_param_in_cwd
import onekey_algo.custom.components as okcomp
from onekey_algo.custom.components.comp1 import fillna
import matplotlib.pyplot as plt

plt.rcParams['figure.dpi'] = 300

# %% [code]
task_type = 'Clinic'
data_file = r'data/clinic_sel.csv'
labels = ['label']
featrues_not_use = ['ID']

structed_data = pd.read_csv(data_file, header=0)
structed_data

# %% [code]
ids = structed_data['ID']
structed_data = structed_data.drop(featrues_not_use, axis=1)
structed_data

# %% [code]
structed_data.describe()

# %% [code]
# pearson_corr = data.corr('pearson')
# kendall_corr = data.corr('kendall')
spearman_corr = data[[c for c in data.columns if c !='IM']].corr('spearman')

import seaborn as sns
import matplotlib.pyplot as plt
from onekey_algo.custom.components.comp1 import draw_matrix
plt.figure(figsize=(10.0, 8.0))

draw_matrix(spearman_corr, annot=True, cmap='YlGnBu', cbar=False)
plt.savefig(f'img/Clinic_feature_corr.svg', bbox_inches = 'tight')

# %% [code]
import numpy as np
import onekey_algo.custom.components as okcomp

n_classes = 2
train_data = data[(data['group'] == 'train')]
train_ids = ids.loc[list(train_data.index)]
train_data = train_data.reset_index()
train_data = train_data.drop('index', axis=1)
y_data = train_data[labels]
X_data = train_data.drop(labels + ['group'], axis=1)

test_data = data[data['group'] != 'train']
test_ids = ids.loc[list(test_data.index)]
test_data = test_data.reset_index()
test_data = test_data.drop('index', axis=1)
y_test_data = test_data[labels]
X_test_data = test_data.drop(labels + ['group'], axis=1)

y_all_data = data[labels]
X_all_data = data.drop(labels + ['group'], axis=1)

column_names = X_data.columns
print(f"训练集样本数：{X_data.shape}, 验证集样本数：{X_test_data.shape}")

# %% [code]
model_names = get_param_in_cwd('ml_models')
models = okcomp.comp1.create_clf_model(model_names)
model_names = list(models.keys())

# %% [code]
import seaborn as sns
import matplotlib.pyplot as plt
import pandas as pd
from sklearn.metrics import accuracy_score, roc_auc_score

results = okcomp.comp1.get_bst_split(X_data, y_data, models, test_size=0.2, metric_fn=roc_auc_score, n_trails=5, cv=True, random_state=0)
_, (X_train_sel, X_test_sel, y_train_sel, y_test_sel) = results['results'][results['max_idx']]
X_train_sel, X_test_sel, y_train_sel, y_test_sel = X_data, X_test_data, y_data, y_test_data
trails, _ = zip(*results['results'])
cv_results = pd.DataFrame(trails, columns=model_names)
sns.boxplot(data=cv_results)
plt.ylabel('AUC %')
plt.xlabel('Model Nmae')
plt.savefig(f'img/Clinic_model_cv.svg', bbox_inches = 'tight')

# %% [code]
import joblib
import os
from onekey_algo.custom.components.comp1 import plot_feature_importance, plot_learning_curve, smote_resample

from sklearn.ensemble import ExtraTreesClassifier, RandomForestClassifier, AdaBoostClassifier, GradientBoostingClassifier
from sklearn.neural_network import MLPClassifier
from xgboost import XGBClassifier
from lightgbm import LGBMClassifier
from sklearn.linear_model import LogisticRegression
from sklearn.svm import SVC
from sklearn.neural_network import MLPClassifier

targets = []
os.makedirs('models', exist_ok=True)
for l in labels:
    new_models = okcomp.comp1.create_clf_model_none_overfit(model_names)
    new_models['LR'] = LogisticRegression(penalty='none', max_iter=100)
    new_models['SVM'] = SVC(probability=True, max_iter=100, kernel='linear')
    new_models['RandomForest'] = RandomForestClassifier(n_estimators=5, max_depth=3,
                                                        min_samples_split=4, random_state=0)
    new_models['XGBoost'] = XGBClassifier(n_estimators=6, objective='binary:logistic', max_depth=3, min_child_weight=.2,
                                              use_label_encoder=False, eval_metric='error')
    new_models['LightGBM'] = LGBMClassifier(n_estimators=2,  max_depth=1, min_child_weight=0.5,)
    new_models['ExtraTrees'] = ExtraTreesClassifier(n_estimators=60, max_depth=5, min_samples_split=2, random_state=0)
    new_models['GradientBoosting'] = GradientBoostingClassifier(n_estimators=10, random_state=0)
    new_models['AdaBoost'] = AdaBoostClassifier(n_estimators=10, random_state=0)
    new_models['MLP'] = MLPClassifier(hidden_layer_sizes=(61, 128, 64, 32), max_iter=300, solver='sgd', random_state=0)
    model_names = list(new_models.keys())
    new_models = list(new_models.values())
    

# %% [code]
from sklearn.metrics import accuracy_score
from sklearn.preprocessing import OneHotEncoder
from onekey_algo.custom.components.delong import calc_95_CI
from onekey_algo.custom.components.metrics import analysis_pred_binary

predictions = [[(model.predict(X_train_sel), model.predict(X_test_sel)) 
                for model in target] for label, target in zip(labels, targets)]
pred_scores = [[(model.predict_proba(X_train_sel), model.predict_proba(X_test_sel)) 
                for model in target] for label, target in zip(labels, targets)]

metric = []
pred_sel_idx = []
for label, prediction, scores in zip(labels, predictions, pred_scores):
    pred_sel_idx_label = []
    for mname, (train_pred, test_pred), (train_score, test_score) in zip(model_names, prediction, scores):
        acc, auc, ci, tpr, tnr, ppv, npv, precision, recall, f1, thres = analysis_pred_binary(y_train_sel[label], 
                                                                                              train_score[:, 1])
        ci = f"{ci[0]:.4f} - {ci[1]:.4f}"
        metric.append((mname, acc, auc, ci, tpr, tnr, ppv, npv, precision, recall, f1, thres, f"{label}-train"))
                 
        acc, auc, ci, tpr, tnr, ppv, npv, precision, recall, f1, thres = analysis_pred_binary(y_test_sel[label], 
                                                                                              test_score[:, 1])
        ci = f"{ci[0]:.4f} - {ci[1]:.4f}"
        metric.append((mname, acc, auc, ci, tpr, tnr, ppv, npv, precision, recall, f1, thres, f"{label}-test"))
        pred_sel_idx_label.append(np.logical_or(test_score[:, 0] >= thres, test_score[:, 1] >= thres))
    
    pred_sel_idx.append(pred_sel_idx_label)
metric = pd.DataFrame(metric, index=None, columns=['model_name', 'Accuracy', 'AUC', '95% CI',
                                                   'Sensitivity', 'Specificity', 
                                                   'PPV', 'NPV', 'Precision', 'Recall', 'F1',
                                                   'Threshold', 'Task'])
metric

# %% [code]
import seaborn as sns

plt.subplot(211)
sns.barplot(x='model_name', y='Accuracy', data=metric, hue='Task')
plt.subplot(212)
sns.lineplot(x='model_name', y='Accuracy', data=metric, hue='Task')
plt.savefig(f'img/Clinic_model_acc.svg', bbox_inches = 'tight')

# %% [code]
sel_model = model_names

for sm in sel_model:
    if sm in model_names:
        sel_model_idx = model_names.index(sm)
    
        # Plot all ROC curves
        plt.figure(figsize=(8, 8))
        for pred_score, label in zip(pred_scores, labels):
            okcomp.comp1.draw_roc([np.array(y_train_sel[label]), np.array(y_test_sel[label])], 
                                  pred_score[sel_model_idx], 
                                  labels=['Train', 'Test'], title=f"Model: {sm}")
            plt.savefig(f'img/Clinic_model_{sm}_roc_label.svg', bbox_inches = 'tight')

# %% [code]
