# Supplementary material for: Integration of MRI radiomics features and clinical data for predicting neurological recovery after thoracic spinal stenosis surgery: a machine learning model
Source: Front Med (Lausanne). 2025 Oct 22;12:1633633. doi: 10.3389/fmed.2025.1633633 (PMC12586105; doi:10.3389/fmed.2025.1633633)
Supplement: Supplementary file 1 [file Supplementary_file_1.zip › Supplmentary2 Radiomics.ipynb]

# %% [code]
import os
from IPython.display import display
os.environ['KMP_DUPLICATE_LIB_OK'] = 'TRUE'
from onekey_algo import OnekeyDS as okds
from onekey_algo import get_param_in_cwd

os.makedirs('img', exist_ok=True)
os.makedirs('results', exist_ok=True)
os.makedirs('features', exist_ok=True)

labelf = get_param_in_cwd('label_file')
labels = [get_param_in_cwd('task_column') or 'label']
group_info = get_param_in_cwd('dataset_column')

# %% [code]
from pathlib import Path

images, masks = get_image_mask_from_dir(os.path.join(mydir), images='images', masks='masks')
print(f'获取到{len(images)}个样本。')

# %% [code]
import warnings
import pandas as pd
 
warnings.filterwarnings("ignore")

from onekey_algo.custom.components.Radiology import ConventionalRadiomics

rad_ = None
param_file = get_param_in_cwd('extractor_settings')

if os.path.exists(f'features/rad_features.csv'):
    rad_data = pd.read_csv(f'features/rad_features.csv', header=0)
else:
    images, masks = get_image_mask_from_dir(os.path.join(mydir), images='images', masks='masks')
    radiomics = ConventionalRadiomics(param_file, correctMask=True)
    radiomics.extract(images, masks, workers=1, labels=1,  
                      with_top=get_param_in_cwd('with_fd', False),
                      with_fd=get_param_in_cwd('with_toplogy', False), 
                      with_hessian=get_param_in_cwd('with_hessian', False))
    rad_data = radiomics.get_label_data_frame(label=1)
    rad_data.columns = [f"{c.replace('-', '_')}" if c != 'ID' else 'ID' for c in rad_data.columns]
    rad_data.to_csv(f'features/rad_features.csv', header=True, index=False)
if rad_ is None:
    rad_ = rad_data
else:
    rad_ = pd.merge(rad_, rad_data, on='ID', how='inner')
rad_data = rad_
rad_data

# %% [code]
import matplotlib.pyplot as plt
sorted_counts = pd.DataFrame([c.split('_')[-2] for c in rad_data.columns if c !='ID']).value_counts()
sorted_counts = pd.DataFrame(sorted_counts, columns=['count']).reset_index()
sorted_counts = sorted_counts.sort_values(0)
display(sorted_counts)
plt.pie(sorted_counts['count'], labels=[i for i in sorted_counts[0]], startangle=0,
        counterclock = False, autopct = '%.1f%%')
plt.savefig(f'img/{task_type}feature_ratio.svg', bbox_inches = 'tight')

# %% [code]
label_data = pd.read_csv(labelf)
label_data['ID'] = label_data['ID'].map(lambda x: f"{x}.nii.gz" if not (f"{x}".endswith('.nii.gz') or  f"{x}".endswith('.nii')) else x)
label_data

# %% [code]

print_join_info(rad_data, label_data)
combined_data = pd.merge(rad_data, label_data, on=['ID'], how='inner')
ids = combined_data['ID']
combined_data = combined_data.drop(['ID'], axis=1)
print(combined_data[labels].value_counts())
combined_data.columns

# %% [code]
combined_data.describe()

# %% [code]
from onekey_algo.custom.components.comp1 import normalize_df
data = normalize_df(combined_data, not_norm=labels, group=group_info, use_train=True)
data = data.dropna(axis=1)
data.describe()

# %% [code]
import seaborn as sns
from onekey_algo.custom.components.stats import clinic_stats

sub_data = data[data['group'] == 'train']
stats = clinic_stats(sub_data, stats_columns=list(data.columns[0:-2]), label_column=labels[0], 
                     continuous_columns=list(data.columns[0:-2]), verbose=False)
stats

# %% [code]
import matplotlib.pyplot as plt

def map2float(x):
    try:
        return float(str(x)[1:])
    except:
        return 1

stats[['pvalue']] = stats[['pvalue']].applymap(map2float)
stats[['group']] = stats[['feature_name']].applymap(lambda x: x.split('_')[-2])
stats = stats[['feature_name', 'pvalue', 'group']]
g = sns.catplot(x="group", y="pvalue", data=stats, kind="violin")
g.fig.set_size_inches(15,10)
sns.stripplot(x="group", y="pvalue", data=stats, ax=g.ax, color='black')
plt.savefig(f'img/{task_type}feature_stats.svg', bbox_inches = 'tight')

# %% [code]
pvalue = get_param_in_cwd('p_value', 0.05)
sel_feature = list(stats[stats['pvalue'] < pvalue]['feature_name']) + labels + [group_info]
data = data[sel_feature]
data

# %% [code]
pearson_corr = data[data['group'] == 'train'][[c for c in data.columns if c not in labels]].corr('pearson')
# kendall_corr = data.corr('kendall')
# spearman_corr = data.corr('spearman')

# %% [code]
import seaborn as sns
from onekey_algo.custom.components.comp1 import draw_matrix
if data.shape[1] < 100:
    plt.figure(figsize=(50.0, 40.0))
    # 选择可视化的相关系数
    draw_matrix(pearson_corr, annot=True, cmap='YlGnBu', cbar=False)
    plt.savefig(f'img/{task_type}feature_corr.svg', bbox_inches = 'tight')

# %% [code]
import seaborn as sns
import matplotlib.pyplot as plt

if data.shape[1] < 100:
    pp = sns.clustermap(pearson_corr, linewidths=.5, figsize=(50.0, 40.0), cmap='YlGnBu')
    plt.setp(pp.ax_heatmap.get_yticklabels(), rotation=0)
    plt.savefig(f'img/{task_type}feature_cluster.svg', bbox_inches = 'tight')

# %% [code]
# 特征筛选视频
onekey_show('传统组学任务|特征筛选')

# %% [code]
from onekey_algo.custom.components.comp1 import select_feature, select_feature_mrmr
sel_feature = select_feature(pearson_corr, threshold=0.9, topn=128, verbose=False)
if get_param_in_cwd('mrmr_sel_feature_num', None) is not None:
    num_features = min(len(sel_feature), get_param_in_cwd('mrmr_sel_feature_num'))
    sel_feature = select_feature_mrmr(data[data['group'] == 'train'][sel_feature + labels], num_features=num_features)
sel_feature += labels + [group_info]
sel_feature

# %% [code]
import numpy as np
import onekey_algo.custom.components as okcomp

n_classes = 2
train_data = sel_data[(sel_data[group_info] == 'train')]
train_ids = ids[train_data.index]
train_data = train_data.reset_index()
train_data = train_data.drop('index', axis=1)
y_data = train_data[labels]
X_data = train_data.drop(labels + [group_info], axis=1)

test_data = sel_data[sel_data[group_info] != 'train']
test_ids = ids[test_data.index]
test_data = test_data.reset_index()
test_data = test_data.drop('index', axis=1)
y_test_data = test_data[labels]
X_test_data = test_data.drop(labels + [group_info], axis=1)

y_all_data = sel_data[labels]
X_all_data = sel_data.drop(labels + [group_info], axis=1)

column_names = X_data.columns
print(f"训练集样本数：{X_data.shape}, 验证集样本数：{X_test_data.shape}")

# %% [code]
alpha = okcomp.comp1.lasso_cv_coefs(X_data, y_data, column_names=None, ensure_lastn=-40)
plt.savefig(f'img/{task_type}feature_lasso.svg', bbox_inches = 'tight')

# %% [code]
okcomp.comp1.lasso_cv_efficiency(X_data, y_data, points=50, y_major_locator=0.1)
plt.savefig(f'img/{task_type}feature_mse.svg', bbox_inches = 'tight')

# %% [code]
from sklearn import linear_model

models = []
for label in labels:
    clf = linear_model.Lasso(alpha=alpha)
    clf.fit(X_data, y_data[label])
    models.append(clf)

# %% [code]
COEF_THRESHOLD = 1e-6 # 筛选的特征阈值
scores = []
selected_features = []
for label, model in zip(labels, models):
    feat_coef = [(feat_name, coef) for feat_name, coef in zip(column_names, model.coef_) 
                 if COEF_THRESHOLD is None or abs(coef) > COEF_THRESHOLD]
    selected_features.append([feat for feat, _ in feat_coef])
    formula = ' '.join([f"{coef:+.6f} * {feat_name}" for feat_name, coef in feat_coef])
    score = f"{label} = {model.intercept_} {'+' if formula[0] != '-' else ''} {formula}"
    scores.append(score)
    
print(scores[0])

# %% [code]
feat_coef = sorted(feat_coef, key=lambda x: x[1])
feat_coef_df = pd.DataFrame(feat_coef, columns=['feature_name', 'Coefficients'])
feat_coef_df.plot(x='feature_name', y='Coefficients', kind='barh')

plt.savefig(f'img/{task_type}feature_weights.svg', bbox_inches = 'tight')

# %% [code]
X_data = X_data[selected_features[0]]
X_test_data = X_test_data[selected_features[0]]
X_data.columns

# %% [code]
from sklearn.ensemble import ExtraTreesClassifier, RandomForestClassifier, AdaBoostClassifier, GradientBoostingClassifier
from sklearn.neural_network import MLPClassifier
from xgboost import XGBClassifier
from lightgbm import LGBMClassifier
from sklearn.linear_model import LogisticRegression
from sklearn.svm import SVC

model_names = get_param_in_cwd('ml_models')
models = okcomp.comp1.create_clf_model_none_overfit(model_names)

models['LR'] = LogisticRegression(penalty='none', max_iter=100)
models['SVM'] = SVC(probability=True, max_iter=100)
models['RandomForest'] = RandomForestClassifier(n_estimators=50, max_depth=5,
                                                    min_samples_split=4, random_state=0)
models['XGBoost'] = XGBClassifier(n_estimators=100, objective='binary:logistic', max_depth=3, min_child_weight=.2,
                                          use_label_encoder=False, eval_metric='error')
models['LightGBM'] = LGBMClassifier(n_estimators=20,  max_depth=4, min_child_weight=0.5,)
models['ExtraTrees'] = ExtraTreesClassifier(n_estimators=20, max_depth=5, min_samples_split=2, random_state=0)
models['GradientBoosting'] = GradientBoostingClassifier(n_estimators=50, random_state=0)
models['AdaBoost'] = AdaBoostClassifier(n_estimators=10, random_state=0)
model_names = list(models.keys())

# %% [code]
import seaborn as sns
import matplotlib.pyplot as plt
import pandas as pd
from sklearn.metrics import accuracy_score, roc_auc_score

# 随机使用n_trails次数据划分，找到最好的一次划分方法，并且保存在results中。
results = okcomp.comp1.get_bst_split(X_data, y_data, models, test_size=0.2, metric_fn=roc_auc_score, n_trails=5, cv=True, random_state=0)
_, (X_train_sel, X_test_sel, y_train_sel, y_test_sel) = results['results'][results['max_idx']]
X_train_sel, X_test_sel, y_train_sel, y_test_sel = X_data, X_test_data, y_data, y_test_data
trails, _ = zip(*results['results'])
cv_results = pd.DataFrame(trails, columns=model_names)
# 可视化每个模型在不同的数据划分中的效果。
sns.boxplot(data=cv_results)
plt.ylabel('AUC %')
plt.xlabel('Model Name')
plt.savefig(f'img/{task_type}model_cv.svg', bbox_inches = 'tight')

# %% [code]
import joblib
import json
from onekey_algo.custom.components.comp1 import plot_feature_importance, plot_learning_curve, smote_resample

from sklearn.ensemble import ExtraTreesClassifier, RandomForestClassifier, AdaBoostClassifier, GradientBoostingClassifier
from sklearn.neural_network import MLPClassifier
from xgboost import XGBClassifier
from lightgbm import LGBMClassifier
from sklearn.linear_model import LogisticRegression
from sklearn.svm import SVC
from sklearn.neural_network import MLPClassifier
from onekey_algo.custom.encrypt.security import dump_onekey, load_onekey

targets = []
os.makedirs('models', exist_ok=True)
for l in labels:
    new_models = okcomp.comp1.create_clf_model_none_overfit(model_names)
    new_models['LR'] = LogisticRegression(penalty='none', max_iter=100)
    new_models['SVM'] = SVC(probability=True, max_iter=100, kernel='linear')
    new_models['RandomForest'] = RandomForestClassifier(n_estimators=5, max_depth=3,
                                                        min_samples_split=4, random_state=0)
    new_models['XGBoost'] = XGBClassifier(n_estimators=6, objective='binary:logistic', max_depth=3, min_child_weight=.2,
                                              use_label_encoder=False, eval_metric='error')
    new_models['LightGBM'] = LGBMClassifier(n_estimators=2,  max_depth=1, min_child_weight=0.5,)
    new_models['ExtraTrees'] = ExtraTreesClassifier(n_estimators=60, max_depth=5, min_samples_split=2, random_state=0)
    new_models['GradientBoosting'] = GradientBoostingClassifier(n_estimators=50, random_state=0)
    new_models['AdaBoost'] = AdaBoostClassifier(n_estimators=10, random_state=0)
    new_models['MLP'] = MLPClassifier(hidden_layer_sizes=(61, 128, 64, 32), max_iter=300, solver='sgd', random_state=0)
    model_names = list(new_models.keys())
    new_models = list(new_models.values())
    
    for mn, m in zip(model_names, new_models):
        X_train_smote, y_train_smote = X_train_sel, y_train_sel
        # 取消下一行的注释可以使用Smote进行采样，解决样本不均衡的问题。
        if get_param_in_cwd('use_smote', False):
            X_train_smote, y_train_smote = smote_resample(X_train_sel, y_train_sel)
        m.fit(X_train_smote, y_train_smote[l])
        # 输出模型特征重要性，只针对高级树模型有用
#         plot_feature_importance(m, selected_features[0], save_dir='img')
#         plot_learning_curve(m, X_train_sel, y_train_sel, title=f'Learning Curve {mn}')
#         plt.savefig(f"img/Rad_{mn}_learning_curve.svg", bbox_inches='tight')
        plt.show()
    targets.append(new_models)
    encoder = json.loads(open('results/norm_info.json').read())
    dump_onekey({'TYPE':'WEBUI',
                 'data': pd.concat([ids, combined_data[selected_features[0]]], axis=1),
                 'models': {mn:nm for mn, nm in zip(model_names, new_models)},
                 'encoder': {fname: encoder[fname] for fname in selected_features[0]},
                 'feature_config': selected_features[0]},
                save_path=f'web/config')

# %% [code]
from sklearn.metrics import accuracy_score
from sklearn.preprocessing import OneHotEncoder
from onekey_algo.custom.components.delong import calc_95_CI
from onekey_algo.custom.components.metrics import analysis_pred_binary

predictions = [[(model.predict(X_train_sel), model.predict(X_test_sel)) 
                for model in target] for label, target in zip(labels, targets)]
pred_scores = [[(model.predict_proba(X_train_sel), model.predict_proba(X_test_sel)) 
                for model in target] for label, target in zip(labels, targets)]

metric = []
pred_sel_idx = []
for label, prediction, scores in zip(labels, predictions, pred_scores):
    pred_sel_idx_label = []
    for mname, (train_pred, test_pred), (train_score, test_score) in zip(model_names, prediction, scores):
        # 计算训练集指数
        acc, auc, ci, tpr, tnr, ppv, npv, precision, recall, f1, thres = analysis_pred_binary(y_train_sel[label], 
                                                                                              train_score[:, 1])
        ci = f"{ci[0]:.4f} - {ci[1]:.4f}"
        metric.append((mname, acc, auc, ci, tpr, tnr, ppv, npv, precision, recall, f1, thres, f"train"))
                 
        # 计算验证集指标
        acc, auc, ci, tpr, tnr, ppv, npv, precision, recall, f1, thres = analysis_pred_binary(y_test_sel[label], 
                                                                                              test_score[:, 1])
        ci = f"{ci[0]:.4f} - {ci[1]:.4f}"
        metric.append((mname, acc, auc, ci, tpr, tnr, ppv, npv, precision, recall, f1, thres, f"test"))
        # 计算thres对应的sel idx
        pred_sel_idx_label.append(np.logical_or(test_score[:, 0] >= thres, test_score[:, 1] >= thres))
    
    pred_sel_idx.append(pred_sel_idx_label)
metric = pd.DataFrame(metric, index=None, columns=['model_name', 'Accuracy', 'AUC', '95% CI',
                                                   'Sensitivity', 'Specificity', 
                                                   'PPV', 'NPV', 'Precision', 'Recall', 'F1',
                                                   'Threshold', 'Task'])
metric

# %% [code]
import seaborn as sns

plt.figure(figsize=(10, 10))
plt.subplot(211)
sns.barplot(x='model_name', y='Accuracy', data=metric, hue='Task')
plt.subplot(212)
sns.lineplot(x='model_name', y='Accuracy', data=metric, hue='Task')
plt.savefig(f'img/{task_type}model_acc.svg', bbox_inches = 'tight')

# %% [code]
sel_model = model_names

for sm in sel_model:
    if sm in model_names:
        sel_model_idx = model_names.index(sm)
    
        # Plot all ROC curves
        plt.figure(figsize=(8, 8))
        for pred_score, label in zip(pred_scores, labels):
            okcomp.comp1.draw_roc([np.array(y_train_sel[label]), np.array(y_test_sel[label])], 
                                  pred_score[sel_model_idx], 
                                  labels=['Train', 'Test'], title=f"Model: {sm}")
            plt.savefig(f'img/{task_type}model_{sm}_roc.svg', bbox_inches = 'tight')

# %% [code]
sel_model = model_names

for pred_score, label in zip(pred_scores, labels):
    pred_test_scores = []
    for sm in sel_model:
        if sm in model_names:
            sel_model_idx = model_names.index(sm)
            pred_test_scores.append(pred_score[sel_model_idx][0])
    okcomp.comp1.draw_roc([np.array(y_train_sel[label])] * len(pred_test_scores), 
                          pred_test_scores, 
                          labels=sel_model, title=f"Model AUC")
    plt.savefig(f'img/{task_type}model_roc_train.svg', bbox_inches = 'tight')
    plt.show()

for pred_score, label in zip(pred_scores, labels):
    pred_test_scores = []
    for sm in sel_model:
        if sm in model_names:
            sel_model_idx = model_names.index(sm)
            pred_test_scores.append(pred_score[sel_model_idx][1])
    okcomp.comp1.draw_roc([np.array(y_test_sel[label])] * len(pred_test_scores), 
                          pred_test_scores, 
                          labels=sel_model, title=f"Model AUC")
    plt.savefig(f'img/{task_type}model_roc_test.svg', bbox_inches = 'tight')

# %% [code]
from onekey_algo.custom.components.comp1 import plot_DCA

for pred_score, label in zip(pred_scores, labels):
    pred_test_scores = []
    for sm in sel_model:
        if sm in model_names:
            sel_model_idx = model_names.index(sm)
            okcomp.comp1.plot_DCA(pred_score[sel_model_idx][0][:,1], np.array(y_train_sel[label]),
                                  title=f'Model {sm} DCA')
            plt.savefig(f'img/{task_type}model_{sm}_dca_train.svg', bbox_inches = 'tight')
            plt.show()

for pred_score, label in zip(pred_scores, labels):
    pred_test_scores = []
    for sm in sel_model:
        if sm in model_names:
            sel_model_idx = model_names.index(sm)
            okcomp.comp1.plot_DCA(pred_score[sel_model_idx][1][:,1], np.array(y_test_sel[label]),
                                  title=f'Model {sm} DCA')
            plt.savefig(f'img/{task_type}model_{sm}_dca_test.svg', bbox_inches = 'tight')

# %% [code]
